# Supplementary material for: Fullerene-decorated PdCo nano-resistor network hydrogen sensors with sub-second response and parts-per-billion detection at room temperature
Source: Nat Commun. 2025 Dec 19;17:977. doi: 10.1038/s41467-025-67708-2 (PMC12847907; doi:10.1038/s41467-025-67708-2)
Supplement: Supplementary file 4 — Source Data [file 41467_2025_67708_MOESM4_ESM.xlsx]

## Sheet: Fig. 2a
Figure 2a
15nm PdCo			50 nm C60/15 nm PdCo
Voltage (V)	Current (mA)		Voltage (V)	Current (mA)
-2	-23.4884		-2	-15.3232
-1.78945	-20.9953		-1.78945	-13.7022
-1.57895	-18.5231		-1.57895	-12.0895
-1.3684	-16.0535		-1.3684	-10.4776
-1.1579	-13.5853		-1.1579	-8.86661
-0.94735	-11.1164		-0.94735	-7.25486
-0.73685	-8.6481		-0.73685	-5.64334
-0.5263	-6.1781		-0.5263	-4.03119
-0.3158	-3.70782		-0.3158	-2.41916
-0.10527	-1.23659		-0.10527	-0.80707
0.10527	1.2348		0.10527	0.80551
0.3158	3.70668		0.3158	2.41797
0.5263	6.17805		0.5263	4.03007
0.73685	8.65032		0.73685	5.64284
0.94735	11.1202		0.94735	7.25433
1.1579	13.5892		1.1579	8.86585
1.3684	16.0554		1.3684	10.4759
1.57895	18.5192		1.57895	12.0856
1.78945	20.9787		1.78945	13.6923
2	23.4362		2	15.2987
2.2105	25.8892		2.2105	16.9031

## Sheet: Fig. 2b
Figure 2b
15nm PdCo			50 nm C60/15 nm PdCo
Time (s)	DR/R (%)		Time (s)	DR/R (%)		Time was adjusted so that H2 is on at t = 0 s.
-15.013	0.00729		-14.979	-0.00259
-14.863	0.01385		-14.829	0.02217
-14.713	0.01626		-14.679	0.02331
-14.563	0.01497		-14.529	0.0141
-14.413	0.01001		-14.38	0.00292
-14.262	-0.000543183		-14.23	0.00661
-14.112	-0.01012		-14.08	0.00349
-13.962	-0.0146		-13.931	0.00955
-13.812	-0.01424		-13.781	0.00299
-13.662	-0.01148		-13.631	0.00591
-13.512	-0.00886		-13.481	0.000847996
-13.362	-0.0073		-13.332	-0.00301
-13.212	-0.00589		-13.182	-0.00044751
-13.062	-0.00327		-13.032	0.00762
-12.912	0.000476711		-12.882	0.00748
-12.762	0.00323		-12.733	0.00248
-12.611	0.00239		-12.582	0.000194365
-12.461	-0.00261		-12.432	0.01104
-12.311	-0.00959		-12.282	0.00605
-12.161	-0.01514		-12.133	0.00548
-12.011	-0.01678		-11.982	0.0196
-11.86	-0.01412		-11.832	0.01532
-11.71	-0.00887		-11.682	0.01283
-11.56	-0.00393		-11.532	0.00283
-11.41	-0.00191		-11.383	0.00491
-11.26	-0.00313		-11.233	0.00883
-11.11	-0.00491		-11.083	-0.000150476
-10.96	-0.00364		-10.933	0.00698
-10.81	0.00173		-10.783	-0.00343
-10.66	0.00832		-10.634	0.00313
-10.51	0.0119		-10.484	-0.00013872
-10.36	0.01069		-10.334	0.00555
-10.21	0.00641		-10.184	0.00805
-10.06	0.00204		-10.035	-0.000435754
-9.91	-0.000709234		-9.885	0.00548
-9.76	-0.00181		-9.735	0.00299
-9.61	-0.00172		-9.585	0.00498
-9.46	-0.000847549		-9.436	0.00413
-9.31	0.000119676		-9.286	-0.000792351
-9.16	0.000119477		-9.136	0.00742
-9.01	-0.00145		-8.986	0.01689
-8.86	-0.00382		-8.836	0.00399
-8.71	-0.00509		-8.687	0.01411
-8.56	-0.00339		-8.537	0.01868
-8.41	0.00155		-8.387	0.00141
-8.259	0.00762		-8.237	0.01554
-8.109	0.01131		-8.088	-0.00701
-7.959	0.01059		-7.938	-0.00414
-7.809	0.00672		-7.788	0.02388
-7.657	0.00345		-7.639	0.00149
-7.507	0.00344		-7.489	-0.00193
-7.357	0.00536		-7.339	-0.0013
-7.207	0.00561		-7.189	0.03288
-7.056	0.00228		-7.039	0.0022
-6.906	-0.00251		-6.889	0.01097
-6.756	-0.00509		-6.739	0.00034876
-6.605	-0.00372		-6.59	0.00812
-6.455	0.000277226		-6.44	-0.00257
-6.305	0.00462		-6.29	-0.00263
-6.155	0.00783		-6.141	-9.09127e-05
-6.005	0.00913		-5.991	-0.00478
-5.854	0.0077		-5.841	0.000194365
-5.704	0.0033		-5.691	0.01161
-5.554	-0.00265		-5.542	0.000847996
-5.404	-0.00771		-5.392	-0.00307
-5.254	-0.01041		-5.242	0.00156
-5.104	-0.01124		-5.092	-0.00536
-4.954	0.00248		-4.943	-0.00243
-4.804	-0.00222		-4.793	-0.00591
-4.654	-0.01097		-4.643	-0.00193
-4.504	-0.01012		-4.493	0.00156
-4.354	-0.01021		-4.344	-0.00193
-4.204	-0.01159		-4.194	-0.006
-4.054	-0.01217		-4.044	-0.00193
-3.904	-0.00861		-3.894	0.00179
-3.754	-0.01381		-3.745	0.00163
-3.604	-0.01599		-3.595	0.01326
-3.453	-0.0015		-3.445	-0.002
-3.303	-0.00766		-3.296	-0.01435
-3.153	-0.00693		-3.146	0.00442
-3.003	-0.00114		-2.996	-0.00494
-2.853	-0.00657		-2.846	-0.00265
-2.703	-0.00712		-2.696	-0.000578393
-2.553	-0.01469		-2.547	-0.0042
-2.403	-0.018		-2.397	-0.01086
-2.252	-0.00222		-2.247	-0.01007
-2.102	-0.01142		-2.097	0.02432
-1.952	-0.00721		-1.947	0.000289196
-1.802	-0.00656		-1.797	-0.00293
-1.652	-0.00912		-1.647	0.01447
-1.501	-0.01214		-1.498	-0.00536
-1.351	-0.01336		-1.348	-0.00336
-1.201	-0.00802		-1.198	-0.00229
-1.051	-0.0112		-1.048	0.00413
-0.901	-0.00849		-0.899	-0.00115
-0.751	-0.00435		-0.749	-0.000221796
-0.601	-0.000115178		-0.599	0.00257
-0.45	0.00184		-0.449	0.000918531
-0.3	0.00159		-0.3	-0.00187
-0.15	0.00424		-0.15	0.000989851
0	0.01682		0	-0.00956
0.151	0.04264		0.15	0.08309
0.301	0.0771		0.3	0.16159
0.451	0.11201		0.45	0.22864
0.601	0.14085		0.6	0.29905
0.751	0.16194		0.75	0.32652
0.901	0.17727		0.9	0.34935
1.051	0.1898		1.049	0.38474
1.201	0.20224		1.199	0.41072
1.351	0.21686		1.349	0.41198
1.501	0.23441		1.499	0.42791
1.651	0.25293		1.648	0.43775
1.801	0.26879		1.798	0.43984
1.951	0.28006		1.948	0.44796
2.102	0.2888		2.098	0.45435
2.252	0.29906		2.247	0.44889
2.403	0.31306		2.397	0.45155
2.553	0.3284		2.547	0.44122
2.703	0.34113		2.696	0.45011
2.853	0.3495		2.846	0.44415
3.003	0.35581		2.996	0.44041
3.153	0.36423		3.146	0.43918
3.303	0.37708		3.295	0.45098
3.453	0.3927		3.445	0.43516
3.603	0.40681		3.595	0.43467
3.753	0.41566		3.744	0.42785
3.903	0.41857		3.894	0.43338
4.053	0.41798		4.044	0.43223
4.203	0.4173		4.194	0.42943
4.353	0.41863		4.343	0.43093
4.503	0.42192		4.493	0.44103
4.653	0.4256		4.643	0.44938
4.803	0.42784		4.794	0.42661
4.954	0.43233		4.943	0.42698
5.104	0.43559		5.093	0.44512
5.254	0.43523		5.243	0.41808
5.404	0.42872		5.393	0.42597
5.554	0.43454		5.543	0.4236
5.704	0.44081		5.692	0.43579
5.854	0.44486		5.842	0.41908
6.004	0.44589		5.992	0.42697
6.154	0.44469		6.142	0.42143
6.304	0.44221		6.291	0.43197
6.454	0.43936		6.441	0.4208
6.604	0.43804		6.591	0.41478
6.754	0.44042		6.741	0.42465
6.904	0.44609		6.89	0.43228
7.054	0.45087		7.04	0.41841
7.204	0.45047		7.19	0.41828
7.354	0.44597		7.34	0.41756
7.504	0.44409		7.49	0.42015
7.654	0.45097		7.639	0.41792
7.804	0.46538		7.789	0.42624
7.955	0.46058		7.939	0.41721
8.106	0.4613		8.089	0.42092
8.256	0.45334		8.238	0.44648
8.406	0.46022		8.388	0.43371
8.556	0.46809		8.538	0.41828
8.707	0.46269		8.688	0.4164
8.857	0.45543		8.838	0.41682
9.007	0.45479		8.987	0.41176
9.157	0.45515		9.137	0.40815
9.307	0.46058		9.287	0.43866
9.457	0.45986		9.437	0.43656
9.607	0.45623		9.586	0.42121
9.757	0.45843		9.736	0.41877
9.907	0.46661		9.886	0.42029
10.057	0.46903		10.035	0.40606
10.207	0.46722		10.185	0.42967
10.357	0.46502		10.335	0.41779
10.507	0.46562		10.485	0.42309
10.657	0.46934		10.634	0.41677
10.807	0.47402		10.784	0.4197
10.957	0.4772		10.934	0.42006
11.107	0.47772		11.084	0.41841
11.257	0.47554		11.234	0.42364
11.408	0.47101		11.383	0.41455
11.558	0.46508		11.533	0.41705
11.708	0.46891		11.683	0.40778
11.858	0.47144		11.833	0.41269
12.008	0.46855		11.982	0.40792
12.158	0.46463		12.132	0.40967
12.308	0.47219		12.282	0.42321
12.458	0.47543		12.431	0.42086
12.608	0.4776		12.581	0.41317
12.759	0.47289		12.731	0.4403
12.909	0.47289		12.88	0.43177
13.059	0.47253		13.03	0.41051
13.209	0.47732		13.18	0.41467
13.359	0.46789		13.329	0.41238
13.509	0.46227		13.479	0.43334
13.659	0.46278		13.629	0.42086
13.809	0.46877		13.779	0.42329
13.959	0.47688		13.929	0.41425
14.109	0.48266		14.078	0.41246
14.259	0.48338		14.228	0.40815
14.41	0.47998		14.378	0.41145
14.56	0.47614		14.528	0.40836
14.71	0.47469		14.677	0.42465
14.86	0.475		14.827	0.40728
15.011	0.47424		14.977	0.41032
15.161	0.47107		15.126	0.42465
15.311	0.46738		15.276	0.41382
15.461	0.46659		15.426	0.41705
15.611	0.46565		15.576	0.40571
15.762	0.47701		15.725	0.41818
15.912	0.47289		15.875	0.40915
16.062	0.48292		16.025	0.41439
16.212	0.47734		16.175	0.42738
16.362	0.46867		16.324	0.40716
16.513	0.47688		16.474	0.40679
16.663	0.47796		16.624	0.40873
16.813	0.47102		16.774	0.41978
16.963	0.47813		16.923	0.41266
17.113	0.4793		17.073	0.41116
17.264	0.47406		17.223	0.40092
17.414	0.46728		17.373	0.41275
17.564	0.46374		17.522	0.41233
17.714	0.46397		17.672	0.41439
17.864	0.46523		17.822	0.3928
18.014	0.46538		17.972	0.40871
18.164	0.46489		18.121	0.42021
18.314	0.46484		18.271	0.42092
18.464	0.46452		18.421	0.40435
18.614	0.4622		18.571	0.43018
18.765	0.45805		18.72	0.39445
18.916	0.45532		18.87	0.40866
19.067	0.45744		19.02	0.41849
19.217	0.46396		19.17	0.41777
19.367	0.47082		19.319	0.41647
19.517	0.47413		19.469	0.4162
19.667	0.47371		19.618	0.41713
19.817	0.47263		19.768	0.424
19.968	0.4736		19.918	0.4225
20.118	0.4764		20.068	0.42071
20.268	0.47888		20.217	0.41899
20.418	0.4799		20.367	0.41317
20.569	0.48042		20.517	0.41397
20.719	0.48203		20.667	0.4192
20.869	0.48485		20.816	0.41433
21.019	0.48708		20.966	0.40141
21.169	0.48661		21.116	0.42516
21.32	0.483		21.265	0.43792
21.47	0.47801		21.415	0.40723
21.62	0.47391		21.565	0.40829
21.77	0.47172		21.715	0.41153
21.92	0.47062		21.864	0.41978
22.07	0.4691		22.014	0.41324
22.22	0.46651		22.164	0.40435
22.37	0.4637		22.315	0.41094
22.521	0.46232		22.465	0.40291
22.671	0.46366		22.614	0.41331
22.821	0.46741		22.764	0.42272
22.971	0.47167		22.914	0.41218
23.121	0.47405		23.063	0.41173
23.271	0.47382		23.213	0.41396
23.421	0.47284		23.363	0.42343
23.571	0.47397		23.513	0.40952
23.721	0.47787		23.662	0.42121
23.871	0.48176		23.812	0.42738
24.021	0.48192		23.962	0.42451
24.171	0.47736		24.112	0.40794
24.321	0.47075		24.261	0.40343
24.472	0.46574		24.411	0.41411
24.622	0.46387		24.561	0.39905
24.772	0.46407		24.71	0.41617
24.922	0.46513		24.86	0.41978
25.072	0.46755		25.01	0.39716
25.223	0.47293		25.16	0.41698
25.374	0.47652		25.31	0.41402
25.524	0.4808		25.459	0.41303
25.674	0.48671		25.609	0.42523
25.824	0.48415		25.759	0.41051
25.974	0.48144		25.908	0.40728
26.124	0.47034		26.058	0.41374
26.274	0.47997		26.208	0.41388
26.425	0.47585		26.358	0.39768
26.575	0.46597		26.507	0.4146
26.725	0.46879		26.657	0.41195
26.875	0.47024		26.807	0.4052
27.025	0.47337		26.956	0.40715
27.175	0.47839		27.106	0.41804
27.325	0.45667		27.256	0.41387
27.475	0.46247		27.405	0.42995
27.625	0.46774		27.555	0.39961
27.775	0.47225		27.705	0.42272
27.925	0.4734		27.855	0.42221
28.075	0.46952		28.004	0.41575
28.226	0.46252		28.154	0.41647
28.376	0.45659		28.304	0.40936
28.526	0.45397		28.454	0.42758
28.676	0.45385		28.603	0.4106
28.826	0.45453		28.753	0.4034
28.976	0.45569		28.903	0.41058
29.126	0.45791		29.052	0.40987
29.276	0.4608		29.202	0.40241
29.426	0.46311		29.352	0.41309
29.576	0.46458		29.502	0.40458
29.726	0.46653		29.651	0.41181
29.877	0.46988		29.801	0.421
30.027	0.47285		29.951	0.42157
30.177	0.47216		30.101	0.41611
30.327	0.46833		30.251	0.40006
30.477	0.46633		30.401	0.40415
30.627	0.46217		30.551	0.41425
30.777	0.45971		30.7	0.40938
30.927	0.4573		30.85	0.41634
31.077	0.45455		31	0.4134
31.227	0.45586		31.15	0.43133
31.377	0.46033		31.3	0.41906
31.527	0.46404		31.449	0.40006
31.677	0.46894		31.599	0.41956
31.828	0.47389		31.749	0.40758
31.978	0.47657		31.899	0.4006
32.128	0.47845		32.048	0.41167
32.278	0.47144		32.198	0.41032
32.43	0.46613		32.348	0.42731
32.58	0.46864		32.498	0.40614
32.73	0.4732		32.647	0.40343
32.88	0.47571		32.797	0.42071
33.031	0.47844		32.947	0.40471
33.181	0.48011		33.096	0.41523
33.331	0.48117		33.246	0.41433
33.481	0.48229		33.396	0.41203
33.631	0.48309		33.546	0.40583
33.782	0.48376		33.695	0.4093
33.932	0.48199		33.845	0.41238
34.082	0.47892		33.995	0.40987
34.232	0.47641		34.145	0.43492
34.382	0.47439		34.295	0.42193
34.532	0.4718		34.445	0.41654
34.682	0.46859		34.594	0.41167
34.832	0.46574		34.744	0.41418
34.982	0.46354		34.894	0.41719
35.132	0.46136		35.043	0.41388
35.283	0.45938		35.193	0.41713
35.433	0.45946		35.343	0.40987
35.583	0.46283		35.493	0.41251
35.733	0.46736		35.642	0.43362
35.884	0.46794		35.792	0.41289
36.034	0.46083		35.942	0.42816
36.184	0.45799		36.092	0.41232
36.334	0.45418		36.242	0.40873
36.484	0.48388		36.392	0.40715
36.634	0.47595		36.542	0.41368
36.784	0.46657		36.692	0.40275
36.934	0.46146		36.842	0.41955
37.084	0.45525		36.991	0.40139
37.234	0.45917		37.141	0.40786
37.385	0.46147		37.291	0.42587
37.535	0.46387		37.441	0.41123
37.685	0.4675		37.59	0.40843
37.835	0.47207		37.74	0.42227
37.985	0.47592		37.89	0.40915
38.135	0.47701		38.04	0.41374
38.285	0.47451		38.189	0.43356
38.435	0.46956		38.339	0.40555
38.585	0.46444		38.489	0.39136
38.735	0.46115		38.639	0.41296
38.885	0.46061		38.788	0.41433
39.035	0.46269		38.938	0.41476
39.185	0.46639		39.088	0.40945
39.335	0.47029		39.238	0.41232
39.485	0.47335		39.387	0.41173
39.636	0.47589		39.537	0.40205
39.787	0.47921		39.686	0.41647
39.937	0.48371		39.838	0.41626
40.087	0.48752		39.987	0.42487
40.237	0.48744		40.137	0.41232
40.387	0.48192		40.286	0.40521
40.537	0.47297		40.436	0.40857
40.688	0.46481		40.586	0.4136
40.838	0.46038		40.736	0.39989
40.988	0.46348		40.885	0.40594
41.138	0.46601		41.035	0.4235
41.288	0.47615		41.185	0.41589
41.438	0.47289		41.334	0.41289
41.59	0.47434		41.484	0.42179
41.74	0.45954		41.634	0.4192
41.89	0.47096		41.784	0.42306
42.04	0.47761		41.933	0.40328
42.19	0.47461		42.083	0.42063
42.341	0.46411		42.233	0.41634
42.491	0.45352		42.382	0.43772
42.641	0.44832		42.532	0.42601
42.791	0.44785		42.682	0.41052
42.942	0.44729		42.831	0.41956
43.092	0.44342		42.981	0.39898
43.242	0.43742		43.131	0.4146
43.392	0.43236		43.281	0.41985
43.542	0.42881		43.431	0.39995
43.692	0.42385		43.58	0.36577
43.842	0.41419		43.73	0.33003
43.992	0.39968		43.88	0.30451
44.142	0.38377		44.03	0.28844
44.292	0.37103		44.179	0.27869
44.442	0.3643		44.329	0.26315
44.592	0.36337		44.479	0.26041
44.742	0.36529		44.629	0.23443
44.892	0.36589		44.778	0.2194
45.042	0.3619		44.928	0.22061
45.192	0.35284		45.078	0.20422
45.342	0.3412		45.228	0.19371
45.492	0.33045		45.377	0.209
45.642	0.32232		45.527	0.17812
45.792	0.31601		45.677	0.16939
45.942	0.30972		45.826	0.17962
46.092	0.30288		45.976	0.1751
46.242	0.29637		46.125	0.16789
46.392	0.29089		46.275	0.17175
46.543	0.28571		46.425	0.15966
46.693	0.27963		46.574	0.14716
46.843	0.27286		46.724	0.15259
46.993	0.26761		46.874	0.1558
47.144	0.26606		47.023	0.14987
47.294	0.26765		47.173	0.13966
47.444	0.26877		47.323	0.15316
47.594	0.26566		47.473	0.13872
47.745	0.25796		47.623	0.13836
47.895	0.24982		47.773	0.13843
48.045	0.24612		47.923	0.11879
48.195	0.24811		48.073	0.13244
48.345	0.25199		48.223	0.129
48.495	0.25243		48.373	0.12714
48.645	0.24723		48.522	0.12213
48.795	0.23873		48.672	0.12315
48.945	0.23057		48.822	0.12722
49.095	0.22452		48.972	0.13793
49.245	0.22103		49.122	0.13271
49.395	0.22163		49.271	0.13387
49.545	0.22866		49.421	0.11121
49.695	0.24159		49.571	0.10757
49.845	0.23606		49.721	0.11936
49.995	0.2328		49.87	0.11793
50.145	0.23389		50.02	0.11657
50.295	0.21397		50.17	0.11193
50.445	0.22157		50.32	0.11001
50.595	0.22794		50.47	0.10251
50.745	0.22459		50.62	0.10778
50.896	0.22448		50.769	0.10186
51.046	0.22512		50.919	0.10522
51.196	0.2231		51.069	0.09764
51.346	0.21599		51.219	0.10129
51.496	0.20491		51.368	0.10708
51.646	0.19454		51.518	0.08785
51.796	0.18923		51.668	0.10715
51.946	0.18887		51.818	0.10815
52.096	0.18925		51.967	0.10072
52.246	0.18649		52.117	0.09343
52.397	0.19477		52.266	0.09515
52.547	0.19333		52.416	0.09986
52.697	0.19586		52.566	0.09408
52.847	0.18898		52.716	0.11407
52.997	0.18095		52.865	0.11037
53.147	0.18926		53.015	0.09415
53.298	0.19706		53.165	0.12937
53.448	0.19188		53.315	0.08472
53.598	0.19946		53.464	0.10544
53.748	0.19288		53.614	0.09229
53.898	0.18545		53.764	0.10015
54.048	0.18165		53.914	0.08808
54.198	0.18266		54.063	0.08536
54.348	0.18538		54.213	0.08537
54.498	0.1857		54.363	0.08509
54.648	0.18272		54.513	0.0778
54.799	0.17929		54.663	0.0878
54.949	0.17858		54.812	0.08436
55.099	0.18042		54.962	0.09543
55.249	0.18191		55.112	0.10629
55.399	0.18062		55.262	0.07902
55.549	0.17652		55.411	0.0863
55.699	0.17095		55.561	0.08716
55.849	0.16501		55.711	0.07245
55.999	0.1596		55.861	0.07595
56.149	0.15612		56.01	0.08415
56.3	0.1559		56.16	0.08587
56.45	0.15825		56.31	0.10072
56.6	0.16024		56.46	0.10273
56.75	0.159		56.61	0.08372
56.9	0.15439		56.759	0.07845
57.05	0.14916		56.909	0.07695
57.2	0.14642		57.059	0.07644
57.35	0.14688		57.21	0.08329
57.5	0.1484		57.359	0.07016
57.65	0.14813		57.509	0.09059
57.8	0.14529		57.659	0.07152
57.95	0.14205		57.808	0.07673
58.1	0.14154		57.958	0.07666
58.25	0.14463		58.108	0.07016
58.4	0.14896		58.258	0.07179
58.55	0.15109		58.407	0.07866
58.7	0.14978		58.557	0.06766
58.851	0.14665		58.707	0.08166
59.001	0.14401		58.857	0.07402
59.151	0.14221		59.006	0.07952
59.301	0.14033		59.156	0.07409
59.451	0.13856		59.306	0.06909
59.601	0.13908		59.456	0.06182
59.751	0.14359		59.605	0.06808
59.901	0.1502		59.755	0.08495
60.051	0.15375		59.905	0.0878
60.201	0.15023		60.055	0.07552
60.351	0.14095		60.204	0.07323
60.501	0.13194		60.354	0.06966
60.651	0.12901		60.504	0.0601
60.801	0.13323		60.654	0.07481
60.951	0.14094		60.803	0.09066
61.101	0.1474		60.953	0.07673
61.251	0.15001		61.103	0.05367
61.401	0.14862		61.253	0.06725
61.551	0.14431		61.402	0.07295
61.701	0.13856		61.552	0.06922
61.851	0.1329		61.702	0.06831
62.001	0.12842		61.851	0.06482
62.151	0.12534		62.001	0.06617
62.301	0.12365		62.151	0.0778
62.451	0.12419		62.301	0.07088
62.601	0.12828		62.451	0.07223
62.751	0.13575		62.6	0.06859
62.901	0.14372		62.75	0.06631
63.051	0.1343		62.9	0.0621
63.201	0.13321		63.05	0.06338
63.351	0.14298		63.199	0.06302
63.501	0.13801		63.349	0.05739
63.651	0.13492		63.499	0.07673
63.801	0.13375		63.649	0.06624
63.951	0.13304		63.799	0.05439
64.101	0.13147		63.948	0.06161
64.251	0.12892		64.098	0.06803
64.401	0.1263		64.248	0.06302
64.551	0.12458		64.398	0.06097
64.701	0.12388		64.547	0.06524
64.851	0.12345		64.697	0.06618
65.001	0.12255		64.847	0.07646
65.151	0.12129		64.997	0.06332
65.301	0.1205		65.146	0.05803
65.451	0.12092		65.296	0.04776
65.602	0.12234		65.446	0.05683
65.752	0.12351		65.596	0.0554
65.902	0.12289		65.745	0.05803
66.052	0.11991		65.895	0.0474
66.202	0.11621		66.045	0.05961
66.352	0.11513		66.195	0.06703
66.502	0.10967		66.344	0.0536
66.652	0.12654		66.494	0.07303
66.802	0.11764		66.644	0.05454
66.953	0.11909		66.794	0.06232
67.103	0.11681		66.944	0.05269
67.253	0.1018		67.093	0.0514
67.404	0.10098		67.243	0.05433
67.555	0.10062		67.393	0.05589
67.705	0.09801		67.542	0.04889
67.855	0.10579		67.692	0.04255
68.005	0.10885		67.842	0.07125
68.155	0.10596		67.992	0.05297
68.305	0.10007		68.141	0.06132
68.455	0.09536		68.291	0.04855
68.605	0.09387		68.441	0.06031
68.755	0.09483		68.591	0.0529
68.905	0.09618		68.74	0.06247
69.055	0.09675		68.89	0.05804
69.205	0.09674		69.04	0.04669
69.355	0.09683		69.19	0.03791
69.505	0.09719		69.339	0.05047
69.655	0.09749		69.489	0.05033
69.805	0.09756		69.639	0.03101
69.955	0.09749		69.789	0.04718
70.105	0.09716		69.938	0.05075
70.256	0.096		70.088	0.04175
70.406	0.09365		70.238	0.04519
70.556	0.091		70.388	0.04533
70.707	0.09013		70.537	0.05311
70.857	0.09285		70.687	0.04692
71.007	0.09874		70.837	0.0529
71.157	0.105		70.987	0.0484
71.307	0.10824		71.137	0.04855
71.458	0.10693		71.287	0.0484
71.608	0.10245		71.437	0.04869
71.758	0.09773		71.587	0.03506
71.908	0.09511		71.736	0.05526
72.058	0.09519		71.886	0.04269
72.208	0.09705		72.036	0.03285
72.359	0.09915		72.186	0.05361
72.51	0.09998		72.335	0.0504
72.66	0.09869		72.485	0.04719
72.81	0.09564		72.635	0.04719
72.96	0.09241		72.785	0.03248
73.11	0.09083		72.935	0.04462
73.261	0.09143		73.085	0.04205
73.411	0.09272		73.235	0.06189
73.561	0.09245		73.385	0.06418
73.711	0.08967		73.534	0.04063
73.861	0.08539		73.684	0.04963
74.011	0.08157		73.834	0.03663
74.161	0.07941		73.983	0.04997
74.311	0.07884		74.134	0.05369
74.461	0.07906		74.284	0.0355
74.612	0.07938		74.435	0.04391
74.762	0.07966		74.585	0.04356
74.912	0.0807		74.736	0.03963
75.062	0.08407		74.886	0.03429
75.212	0.09081		75.035	0.05154
75.362	0.09952		75.186	0.03406
75.512	0.10607		75.336	0.03934
75.662	0.1061		75.486	0.03671
75.812	0.09862		75.636	0.04241
75.962	0.08735		75.786	0.0552
76.112	0.07817		75.936	0.05748
76.262	0.07522		76.085	0.04384
76.412	0.07876		76.235	0.06183
76.562	0.08584		76.385	0.04214
76.712	0.09232		76.535	0.04105
76.862	0.09475		76.685	0.02921
77.012	0.09181		76.835	0.05027
77.162	0.08491		76.985	0.03841
77.312	0.07744		77.135	0.04455
77.462	0.07269		77.284	0.0654
77.612	0.07213		77.434	0.04805
77.762	0.07498		77.584	0.04848
77.912	0.07915		77.734	0.04963
78.062	0.08204		77.883	0.02892
78.212	0.08157		78.033	0.04434
78.362	0.07769		78.183	0.03356
78.512	0.07359		78.333	0.04434
78.662	0.07406		78.483	0.03713
78.812	0.08119		78.632	0.03636
78.962	0.09135		78.782	0.04906
79.112	0.0836		78.932	0.03429
79.262	0.07744		79.082	0.04077
79.412	0.0902		79.231	0.04506
79.562	0.08488		79.381	0.03335
79.712	0.08279		79.531	0.04769
79.862	0.08077		79.68	0.02102
80.012	0.07471		79.83	0.05426
80.163	0.06469		79.98	0.05804
80.313	0.06948		80.129	0.04506
80.463	0.06984		80.279	0.02579
80.613	0.06622		80.428	0.03101
80.763	0.06549		80.578	0.04592
80.914	0.06166		80.728	0.04585
81.065	0.06759		80.878	0.02992
81.215	0.07274		81.028	0.04178
81.365	0.07544		81.177	0.04777
81.515	0.07478		81.327	0.02878
81.665	0.07178		81.477	0.03014
81.815	0.06844		81.627	0.04392
81.965	0.06607		81.777	0.03042
82.115	0.06476		81.927	0.03008
82.265	0.06409		82.077	0.03564
82.415	0.06344		82.227	0.02617
82.565	0.0621		82.376	0.02393
82.715	0.06005		82.526	0.02357
82.865	0.05891		82.676	0.03379
83.015	0.06075		82.827	0.03185
83.165	0.06506		82.977	0.03056
83.315	0.0677		83.127	0.02928
83.466	0.06426		83.277	0.03243
83.616	0.05518		83.427	0.02737
83.766	0.04655		83.576	0.03078
83.916	0.05391		83.726	0.03036
84.067	0.05022		83.878	0.03164
84.217	0.05777		84.028	0.02151
84.367	0.06131		84.178	0.04435
84.517	0.05956		84.328	0.01931
84.667	0.05619		84.478	0.03921
84.817	0.05557		84.628	0.03042
84.968	0.05906		84.778	0.036
85.118	0.0644		84.929	0.02587
85.268	0.06838		85.079	0.05148
85.421	0.05499		85.229	0.04164
85.571	0.06661		85.379	0.02564
85.721	0.06201		85.529	0.03521
85.871	0.05658		85.679	0.01866
86.021	0.0516		85.828	0.03479
86.171	0.04805		85.978	0.02229
86.321	0.04585		86.128	0.02835
86.471	0.04363		86.278	0.03079
86.621	0.04011		86.427	0.02751
86.771	0.03608		86.577	0.02009
86.921	0.05318		86.727	0.02394
87.071	0.03768		86.877	0.02095
87.221	0.0492		87.026	0.02323
87.371	0.05101		87.176	0.03008
87.521	0.0524		87.326	0.02466
87.671	0.04773		87.476	0.01352
87.821	0.03979		87.625	0.02658
87.972	0.03334		87.775	0.01752
88.122	0.03235		87.925	0.02993
88.272	0.04703		88.075	0.02665
88.422	0.04564		88.225	0.02808
88.573	0.05152		88.374	0.02414
88.723	0.05102		88.524	0.02073
88.873	0.04468		88.674	0.02601
89.023	0.0376		88.824	0.01687
89.174	0.03581		88.973	0.02722
89.324	0.04163		89.123	0.0248
89.474	0.04232		89.273	0.02367
89.624	0.05137		89.423	0.01687
89.775	0.04992		89.573	0.02729
89.926	0.04811		89.722	0.02787
90.076	0.04521		89.872	0.02316
90.226	0.04413		90.022	0.02244
90.3619	0.04558		90.172	0.04785
90.527	0.05541		90.321	0.02458
90.677	0.04087		90.471	0.02309
90.827	0.04422		90.621	0.02022
90.977	0.04122		90.77	0.02344
91.127	0.04182		90.92	0.02236
91.277	0.04321		91.07	0.01167
91.427	0.04211		91.22	0.01353
91.577	0.03794		91.369	0.02266
91.727	0.03281		91.519	0.01466
91.877	0.02903		91.669	0.02209
92.027	0.02755		91.819	0.02202
92.177	0.02835		91.968	0.03957
92.327	0.03125		92.118	0.01394
92.477	0.03548		92.269	0.02879
92.628	0.03927		92.418	0.02623
92.778	0.04067		92.568	0.03714
92.928	0.03968		92.718	0.039
93.078	0.03843		92.868	0.01866
93.228	0.03919		93.017	0.01938
93.378	0.04194		93.167	0.02672
93.528	0.04451		93.316	0.0268
93.678	0.04488		93.466	0.02145
93.828	0.04326		93.616	0.01658
93.978	0.04141		93.766	0.01824
94.128	0.04028		93.916	0.03508
94.278	0.0391		94.066	0.02108
94.428	0.03665		94.216	0.01724
94.579	0.03313		94.366	0.01881
94.73	0.03031		94.515	0.01317
94.88	0.02992		94.665	0.01774
95.03	0.03234		94.815	0.0208
95.181	0.03691		94.964	0.01389
95.331	0.04236		95.114	0.01253
95.481	0.04716		95.264	0.01809
95.631	0.04956		95.414	0.0166
95.782	0.04832		95.563	0.01238
95.932	0.04387		95.713	0.01595
96.082	0.0381		95.863	0.01431
96.232	0.033		96.012	0.01617
96.382	0.02957		96.162	0.00768
96.532	0.02783		96.312	0.01888
96.682	0.0273		96.463	0.01274
96.832	0.02719		96.613	0.02573
96.982	0.02659		96.763	0.03887
97.132	0.02546		96.912	0.0121
97.282	0.02532		97.062	0.00996
97.432	0.02819		97.212	0.02858
97.582	0.03404		97.362	0.01196
97.732	0.03969		97.512	0.02303
97.882	0.04137		97.661	0.01824
98.032	0.03872		97.811	-0.00922
98.182	0.03568		97.961	0.01203
98.333	0.03694		98.111	0.01082
98.483	0.0429		98.261	0.00113
98.634	0.04876		98.411	0.00631
98.784	0.04868		98.561	0.01317
98.934	0.04131		98.711	0.00818
99.084	0.03066		98.861	0.01046
99.234	0.02271		99.01	0.0094
99.384	0.02102		99.16	0.03558
99.534	0.02516		99.31	0.02565
99.684	0.03205		99.46	0.01582
99.834	0.03818		99.609	0.01381
99.984	0.04118		99.759	0.01896
100.134	0.04058		99.909	0.01488
100.284	0.03768		100.059	0.01802
100.434	0.03407		100.209	0.01695
100.584	0.02991		100.359	0.02466
100.734	0.02381		100.509	0.00441
100.884	0.01502		100.658	-0.0085
101.035	0.01045		100.808	0.00647
101.185	0.01443		100.958	0.0074
101.335	0.01624		101.107	0.00939
101.485	0.01914		101.257	0.00213
101.635	0.01907		101.407	0.01303
101.786	0.0258		101.557	0.0166
101.936	0.02869		101.706	0.0062
102.086	0.0293		101.856	0.03537
102.236	0.02952		102.006	0.00156
102.387	0.02985		102.156	0.01845
102.537	0.02948		102.306	0.00747
102.687	0.0276		102.456	0.01274
102.837	0.02419		102.605	0.01069
102.988	0.01966		102.755	0.00867
103.138	0.01433		102.905	0.0325
103.288	0.02276		103.054	0.00911
103.438	0.0224		103.204	0.01176
103.589	0.02566		103.354	0.00797
103.739	0.00587		103.504	0.01595
103.889	0.01446		103.653	0.01589
104.039	0.02436		103.803	0.01169
104.189	0.03111		103.953	0.01032
104.339	0.03199		104.102	0.01296
104.49	0.02782		104.252	0.01802
104.64	0.02301		104.401	0.00989
104.791	0.02308		104.551	0.01461
104.941	0.03052		104.701	0.000835456
105.091	0.04207		104.85	-0.000293115
105.241	0.02711		105	0.00162
105.391	0.02711		105.15	0.00911
105.542	0.02856		105.3	-0.00443
105.693	0.0335		105.45	0.01531
105.843	0.02737		105.599	0.00212
105.993	0.02422		105.749	0.00363
106.143	0.02167		105.899	0.02124
106.293	0.01999		106.049	0.02139
106.443	0.02252		106.199	0.00898
106.594	0.03083		106.349	5.17262e-05
106.744	0.02638		106.498	0.01268
106.894	0.03544		106.648	0.00426
107.044	0.04003		106.798	0.00362
107.195	0.03013		106.948	0.01333
107.346	0.02285		107.098	-0.000518829
107.496	0.02255		107.248	0.01283
107.646	0.02703		107.397	-0.00287
107.797	0.03082		107.547	0.00712
107.947	0.03066		107.697	0.00932
108.097	0.02771		107.846	0.0196
108.247	0.02518		107.996	0.00591
108.397	0.02463		108.146	0.00283
108.547	0.02498		108.295	0.00597
108.698	0.0244		108.445	0.00734
108.848	0.02227		108.595	-0.01735
108.998	0.0194		108.745	0.00868
109.149	0.01678		108.894	0.00313
109.3	0.01504		109.044	0.00219
109.45	0.01448		109.194	0.01283
109.6	0.01502		109.345	0.01454
109.75	0.0159		109.495	0.00819
109.9	0.0158		109.645	0.00948
110.05	0.01399		109.795	-0.00165
110.2	0.01141		109.945	0.0039
110.351	0.01002		110.095	-0.00244
110.502	0.011		110.245	0.00812
110.652	0.01348		110.394	0.00256
110.802	0.01591		110.544	0.00848
110.952	0.01833		110.694	0.00206
111.103	0.02318		110.844	0.0052
111.253	0.01878		110.993	0.00876
111.403	0.0224		111.143	0.01219
111.553	0.02421		111.293	0.00313
111.703	0.01661		111.443	0.000134802
111.853	0.02566		111.592	-0.000721031
112.003	0.01842		111.742	0.0179
112.153	0.01723		111.892	0.01106
112.303	0.0095		112.042	0.01161
112.454	0.00889		112.191	0.00678
112.605	0.01051		112.341	0.00313
112.755	0.0104		112.491	0.00128
112.905	0.00853		112.64	0.00413
113.055	0.00709		112.79	-0.00187
113.205	0.00758		112.94	0.00862
113.355	0.01037		113.09	0.0037
113.505	0.01581		113.239	0.000337004
113.655	0.02411		113.389	0.00476
113.805	0.01914		113.539	-0.0073
113.955	0.01552		113.688	-0.00358
114.106	0.02349		113.838	-0.00101
114.256	0.0148		113.988	0.00413
114.406	0.01789		114.138	0.0047
114.556	0.00935		114.287	-0.0038
114.707	0.00478		114.437	-0.0023
114.857	0.00247		114.587	0.00027744
115.007	0.000550555		114.737	0.00584
115.157	-0.000709915		114.887	0.000847996
115.307	6.577e-05		115.036	-0.00159
115.457	0.00309		115.186	0.000634037
115.607	0.00684		115.336	0.0042
115.757	0.00949		115.485	0.00128
115.907	0.01042		115.635	0.00141
116.057	0.00975		115.785	0.00149
116.207	0.00698		115.935	0.000634037
116.357	0.00113		116.085	0.00406
116.507	-0.00714		116.234	0.0047
116.657	-0.00476		116.384	0.00112
116.807	0.00429		116.534	0.00491
116.957	-0.00762		116.684	0.000705357
117.107	0.00293		116.833	0.00484
117.257	0.01017		116.986	0.01797
117.407	0.01014		117.135	0.0062
117.557	0.00417		117.285	0.00363
117.707	-0.00351		117.435	-0.00571
117.857	-0.00942		117.585	0.00734
118.007	0.00212		117.735	-0.00608
118.157	0.00792		117.885	0.00698
118.307	0.00357		118.035	-0.00642
118.457	0.000730306		118.184	-0.01008
118.607	0.00622		118.334	-0.004
118.757	0.00834		118.484	0.00135
118.908	0.00752		118.634	-0.01254
119.058	0.00595		118.783	0.00505
119.208	0.00494		118.933	0.00205
119.358	0.00414		119.083	0.00292
119.508	0.00299		119.232	-0.000364434
119.658	0.00222		119.382	-0.00615
119.808	0.00324		119.532	-0.00257
119.958	0.00633		119.682	0.00227
120.108	0.00994		119.831	0.00171
120.258	0.0118		119.981	-0.00928
120.408	0.01069		120.131	0.00177
120.558	0.00741		120.281	-0.00671
120.709	0.00419		120.43	-0.00193
120.859	0.00298		120.58	-0.00315
121.009	0.00383		120.73	0.00513
121.159	0.00502		120.88	-0.000364434
121.309	0.00455		121.029	-0.00013872
121.46	0.00145		121.179	-0.0035
121.61	-0.00405		121.329	0.00027744
121.76	-0.01096		121.478	-0.00798
			121.628	-0.00135
			121.778	0.00234
			121.928	-0.00578
			122.077	-0.01021
			122.227	0.00391
			122.377	0.00034876
			122.527	0.0037
			122.676	-0.00849
			122.826	0.01261
			122.976	-0.00429
			123.126	0.01049
			123.275	-0.000435754
			123.425	-0.01598
			123.575	-0.0127
			123.725	-0.00151

## Sheet: Fig. 2c
Figure 2c
15nm PdCo			50 nm C60/15 nm PdCo
PH2 (mbar)	t90 (s)		PH2 (mbar)	t90 (s)		Linear Fit
100.2	1.27746		100.4	0.25007		Equation	y = a + b*x
90.9	1.29887		90.2	0.36545		Plot	15nm PdCo	50 nm C60/15 nm PdCo
81.8	1.20938		81.6	0.24683		Weight	No Weighting
73.8	1.3089		73.5	0.33586		Intercept	1.36041 ± 0.01401	0.66157 ± 0.01585
66.5	1.42634		66.2	0.31175		Slope	-0.65268 ± 0.01176	-0.64638 ± 0.01329
59.9	1.66926		59.7	0.39324		Residual Sum of Squares	0.10685	0.12714
54	1.83201		53.68	0.39876		Pearson's r	-0.99293	-0.99082
48.6	1.72987		48	0.3204		R-Square (COD)	0.98591	0.98173
43.8	1.98695		43.6	0.43672		Adj. R-Square	0.98559	0.98131
39.5	2.30494		39.3	0.42816
35.6	1.79937		35.4	0.42305
32	2.22371		31.9	0.47477
28.9	1.91379		28.8	0.43188
26	2.61157		25.9	0.53721
23.4	2.64959		23.4	0.58731
21.1	2.95673		21.1	0.63428
19	3.28351		19	0.69262
17.2	3.21012		17.1	0.61644
15.5	4.04191		15.4	0.74479
14	4.38067		13.9	0.71866
12.6	3.7045		12.5	0.77784
11.3	4.57169		11.3	0.91519
10.2	3.56322		10.2	0.9978
9.2	6.17049		9.2	1.00924
8.3	6.29401		8.24	1.15315
7.5	6.72749		7.43	1.13703
6.7	7.22522		6.7	1.14121
6.06	7.4827		6.03	1.3831
5.5	8.2496		5.44	1.30076
4.9	8.65406		4.9	1.63604
4.4	9.04858		4.42	1.74504
3.9	10.1562		3.98	1.92029
3.6	10.9569		3.63	1.90921
2.9	11.6742		3.27	1.94469
2.62	11.6609		2.9	1.88416
2.35	13.0943		2.62	2.61619
2.174	14.0625		2.36	2.54009
1.9	15.4745		2.12	3.04035
1.72	16.7046		1.91	3.20168
1.55	17.6283		1.73	3.28527
1.4	19.5498		1.62	3.93636
1.26	18.03		1.52	3.6
1.15	19.9095		1.44	4.19612
1.01	22.2661		1.2	5.01828
0.89	24.5022		1.02	5.64384

## Sheet: Fig. 2d
Figure 2d							Figure 2d inset
15nm PdCo			50 nm C60/15 nm PdCo					15nm PdCo	50 nm C60/15 nm PdCo
DR/R (%)	PH2 ( mbar)		DR/R (%)	PH2 (mbar)			Normalized DR/R	Accuracy (%)	Accuracy (%)
0.00652	10		0.000459996	10			0.01	1.50257	0.61276
0.01757	20		0.03183	20			0.02	1.2458	0.55388
0.04582	40		0.05498	30			0.03	1.15111	0.52374
0.07888	80		0.08347	50			0.04	1.09626	0.50408
0.11519	160		0.10312	70			0.05	1.0587	0.48974
0.14027	250		0.12003	100			0.06	1.03059	0.47857
0.16804	400		0.14135	170			0.07	1.00836	0.4695
0.19361	620		0.16174	270			0.08	0.99011	0.4619
0.22661	1000		0.18058	400			0.09	0.9747	0.45539
0.25938	1520		0.20235	620			0.1	0.96143	0.44971
0.29874	2370		0.23235	1050			0.11	0.94981	0.44469
0.3538	4060		0.2595	1570			0.12	0.9395	0.4402
0.40656	6350		0.29415	2460			0.13	0.93026	0.43614
0.46946	10090		0.33651	3970			0.14	0.92189	0.43245
0.53011	14960		0.38444	6320			0.15	0.91426	0.42907
0.62144	24870		0.44006	9940			0.16	0.90726	0.42595
0.72312	40250		0.49856	15080			0.17	0.9008	0.42306
0.83703	63580		0.57964	24860			0.18	0.8948	0.42038
0.91521	83760		0.65634	37760			0.19	0.88922	0.41786
1.07545	137090		0.76183	61170			0.2	0.88399	0.41551
1.3044	248520		0.89202	101450			0.21	0.87909	0.41329
1.51373	396260		1.03559	163630			0.22	1.50735	0.4112
1.76685	656200		1.17457	245370			0.23	2.63555	0.40921
2.00797	998900		1.36268	394860			0.24	2.56995	1.07134
2.04785	999800		1.5841	652600			0.25	2.16535	1.43491
1.79846	654200		1.80236	996100			0.26	1.85595	1.19726
1.53654	392410		1.8201	988000			0.27	1.61201	1.01856
1.32806	248720		1.60578	648300			0.28	1.66774	0.87955
1.09033	137000		1.38295	395070			0.29	1.65098	0.76848
0.92433	83960		1.19359	246790			0.3	1.42265	0.91298
0.83395	62790		1.04529	162030			0.31	1.23817	0.77244
0.71432	40330		0.89748	100060			0.32	1.18173	0.66037
0.6047	25010		0.77046	62330			0.33	1.11047	0.56905
0.50797	15060		0.65868	38290			0.34	0.96414	0.59158
0.44211	10080		0.57377	24940			0.35	0.89209	0.47915
0.37658	6370		0.49027	15120			0.36	0.9634	0.38653
0.3213	4050		0.43185	10130			0.37	0.81875	0.40333
0.26507	2360		0.37266	6310			0.38	0.70265	0.34932
0.22729	1520		0.32409	4000			0.39	0.60342	0.30456
0.19542	1000		0.28181	2520			0.4	0.5168	0.26689
0.16501	620		0.24532	1570			0.41	0.51361	0.23477
0.14193	410		0.21523	990			0.42	0.44111	0.25844
0.11823	250		0.18875	620			0.43	0.40246	0.18895
0.0983	150		0.16738	400			0.44	0.32943	0.14735
0.0867	110		0.1448	250			0.45	0.31815	0.11813
0.07444	80		0.1261	170			0.46	0.26436	0.09307
0.05047	40		0.10601	100			0.47	0.25736	0.07135
0.02964	20		0.09043	70			0.48	0.22701	0.05238
0.00652	10		0.07292	50			0.49	0.2006	0.03566
			0.04636	30			0.5	0.17743	0.06087
			0.02958	20			0.51	0.15694	0.061
			0.000459996	10			0.52	0.1387	0.046
							0.53	0.13598	0.03292
							0.54	0.16017	0.02142
							0.55	0.14083	0.01124
							0.56	0.12394	0.00217
							0.57	0.10907	0.00522
							0.58	0.09589	0.01171
							0.59	0.08412	0.00325
							0.6	0.07356	0.00421
							0.61	0.06403	0.01083
							0.62	0.0554	0.01674
							0.63	0.04754	0.02205
							0.64	0.04116	0.02683
							0.65	0.04159	0.04031
							0.66	0.0422	0.05812
							0.67	0.03814	0.05574
							0.68	0.03449	0.05361
							0.69	0.03119	0.05168
							0.7	0.0282	0.04993
							0.71	0.02548	0.04834
							0.72	0.023	0.04689
							0.73	0.02072	0.04555
							0.74	0.01862	0.04432
							0.75	0.02594	0.04318
							0.76	0.05305	0.06436
							0.77	0.04748	0.0653
							0.78	0.04244	0.06613
							0.79	0.03787	0.06687
							0.8	0.03369	0.06753
							0.81	0.02988	0.06813
							0.82	0.02637	0.06866
							0.83	0.02314	0.06915
							0.84	0.02016	0.06959
							0.85	0.01739	0.06999
							0.86	0.01482	0.07035
							0.87	0.01243	0.07068
							0.88	0.01815	0.07791
							0.89	0.02006	0.06749
							0.9	0.01746	0.05871
							0.91	0.01507	0.05065
							0.92	0.01286	0.04322
							0.93	0.01083	0.03636
							0.94	0.00894	0.03001
							0.95	0.00718	0.02411
							0.96	0.00555	0.01862
							0.97	0.00402	0.01349
							0.98	0.0026	0.0087
							0.99	0.00126	0.00421
							1	1.4803e-14	0

## Sheet: Fig. 3a
Figure 3a
50 nm C60/5 nm PdCo			20 nm C60/5 nm PdCo			5 nm C60/5 nm PdCo
x-axis (nm)	Thickness (nm)		x-axis (nm)	Thickness (nm)		x-axis (nm)	Thickness (nm)
0	0.47212		0	0.18196		0	2.27012
19.3534	0.85129		19.3352	-1.47083		19.5706	2.47012
38.7067	-1.56472		38.6705	-2.43335		39.1412	2.86437
58.0601	-8.58858		58.0057	-5.41627		58.7118	1.80254
77.4135	-19.1994		77.341	-11.9229		78.2824	-1.46206
96.7669	-31.3108		96.6762	-18.9744		97.853	-5.70141
116.12	-43.7311		116.011	-25.1805		117.424	-9.89917
135.474	-54.3412		135.347	-27.1055		136.994	-12.4788
154.827	-55.6153		154.682	-27.8351		156.565	-12.7546
174.18	-47.0115		174.017	-28.027		176.135	-12.155
193.534	-42.0205		193.352	-28.9487		195.706	-10.3319
212.887	-40.0938		212.688	-28.1556		215.277	-11.7989
232.241	-37.4582		232.023	-27.1023		234.847	-13.6289
251.594	-32.2465		251.358	-26.9566		254.418	-14.1848
270.947	-30.6984		270.693	-26.0796		273.988	-12.7941
290.301	-33.6185		290.029	-25.5497		293.559	-11.3541
309.654	-41.7517		309.364	-25.3516		313.13	-11.1856
329.007	-48.8864		328.699	-26.6175		332.7	-9.89264
348.361	-58.2576		348.034	-26.2222		352.271	-11.6591
367.714	-61.7914		367.37	-25.7397		371.841	-12.5118
387.068	-58.9978		386.705	-25.3443		391.412	-10.6006
406.421	-30.655		406.04	-21.9952		410.983	-6.72618
425.774	-11.1559		425.375	-12.6279		430.553	-2.26152
445.128	-3.78488		444.711	-6.06953		450.124	-0.81197
464.481	-1.03133		464.046	-0.21394		469.695	-0.37027
483.834	-0.01283		483.381	-0.60336		489.265	0.20603
503.188	0.51322		502.716	-1.0606		508.836	0.05544
522.541	0.48924		522.052	-1.1455		528.406	-0.79205
541.895	-2.00641		541.387	-2.26103		547.977	-2.35581
561.248	-7.46126		560.722	-7.29729		567.548	-4.62398
580.601	-17.1687		580.057	-14.2122		587.118	-8.56995
599.955	-29.9419		599.393	-21.4914		606.689	-12.6509
619.308	-43.2528		618.728	-26.7308		626.259	-13.9319
638.661	-54.6753		638.063	-28.1747		645.83	-11.8008
658.015	-55.8453		657.398	-27.4296		665.401	-10.0009
677.368	-49.9673		676.734	-27.0795		684.971	-9.28362
696.722	-46.3267		696.069	-25.1655		704.542	-7.53856
716.075	-37.9135		715.404	-21.9518		724.112	-8.33547
735.428	-32.1441		734.739	-24.35		743.683	-12.0168
754.782	-33.7237		754.074	-26.2907		763.254	-13.0846
774.135	-39.3529		773.41	-26.4579		782.824	-11.4564
793.488	-43.6416		792.745	-25.9095		802.395	-11.3761
812.842	-44.1022		812.08	-27.4489		821.965	-10.6649
832.195	-49.1226		831.415	-28.6722		841.536	-11.9891
851.549	-59.1157		850.751	-28.618		861.107	-13.0355
870.902	-60.5412		870.086	-26.4021		880.677	-11.4206
890.255	-54.389		889.421	-25.3703		900.248	-7.65222
909.609	-22.6576		908.756	-17.1868		919.818	-3.09695
928.962	-8.19404		928.092	-7.96627		939.389	-0.754
948.315	-2.0293		947.427	-0.95314		958.96	-0.1601
967.669	-0.12844		966.762	0.86282		978.53	0.32807
987.022	1.02417		986.097	0.2724		998.101	0.66714
1006.38	1.21979		1005.43	1.70856			1.33163

## Sheet: Fig. 3b
Figure 3b					Figure 3b inset
	50 nm C60/5 nm PdCo	20 nm C60/5 nm PdCo	5 nm C60/5 nm PdCo		C60 thickness (nm)	R (W)
Voltage (V)	Current (mA)	Current (mA)	Current (mA)		50	1098
-2	-0.00182	-0.00182	-0.00178		20	1096
-1.78945	-0.00163	-0.00163	-0.00159		5	1123
-1.57895	-0.00144	-0.00144	-0.00141
-1.3684	-0.00125	-0.00125	-0.00122
-1.1579	-0.00105	-0.00106	-0.00103
-0.94735	-0.00086229	-0.000864105	-0.000843907
-0.73685	-0.00067068	-0.000672271	-0.00065635
-0.5263	-0.000479066	-0.000480322	-0.000468835
-0.3158	-0.000287427	-0.000288235	-0.000281309
-0.10527	-9.57746e-05	-9.60491e-05	-9.37567e-05
0.10527	9.58117e-05	9.61146e-05	9.37636e-05
0.3158	0.000287423	0.000288381	0.00028126
0.5263	0.000479017	0.000480623	0.000468768
0.73685	0.000670649	0.000672888	0.000656334
0.94735	0.000862217	0.000865142	0.000843834
1.1579	0.00105	0.00106	0.00103
1.3684	0.00125	0.00125	0.00122
1.57895	0.00144	0.00144	0.00141
1.78945	0.00163	0.00163	0.00159
2	0.00182	0.00183	0.00178
2.2105	0.00201	0.00202	0.00197
Linear Fit
Equation	y = a + b*x
Plot	50 nm C60/5 nm PdCo	20 nm C60/5 nm PdCo	5 nm C60/5 nm PdCo
Weight	No Weighting
Intercept	-7.66169E-8 ± 3.79327E-8	8.75297E-7 ± 1.83288E-7	-6.0917E-8 ± 3.06543E-8
Slope	9.10095E-4 ± 3.12474E-8	9.1245E-4 ± 1.50985E-7	8.9067E-4 ± 2.52518E-8
Residual Sum of Squares	5.18e-13	1.2094e-11	3.38288e-13
Pearson's r	1	1	1
R-Square (COD)	1	1	1
Adj. R-Square	1	0.999999	1

## Sheet: Fig. 3c
Figure 3c
	50 nm C60/5 nm PdCo	20 nm C60/5 nm PdCo	5 nm C60/5 nm PdCo
PH2 (mbar)	t90 (s)	t90 (s)	t90 (s)
104	0.33836	0.26573	0.32918
44	0.47364	0.40375	0.4549
19	0.68638	0.5939	0.62431
8.3	1.04883	0.91879	0.94431
3.6	1.76559	1.48996	1.6092
1.5	2.91816	2.49427	2.83028
0.66	5.17452	4.48914	5.05978
Linear Fit
Equation	y = a + b*x
Plot	50 nm C60/5 nm PdCo	20 nm C60/5 nm PdCo	5 nm C60/5 nm PdCo
Weight	No Weighting
Intercept	0.56492 ± 0.02651	0.5046 ± 0.0209	0.54075 ± 0.03595
Slope	-0.54077 ± 0.02261	-0.55262 ± 0.01783	-0.54238 ± 0.03067
Residual Sum of Squares	0.00959	0.00596	0.01764
Pearson's r	-0.99566	-0.99741	-0.9921
R-Square (COD)	0.99134	0.99482	0.98427
Adj. R-Square	0.9896	0.99379	0.98112

## Sheet: Fig. 3d
Figure 3d
	50 nm C60/5 nm PdCo	20 nm C60/5 nm PdCo	5 nm C60/5 nm PdCo
PH2 (mbar)	DR/R (%)	DR/R (%)	DR/R (%)
104	2.6	2.94	2.4
44	2.05	2.47	1.95
19	1.7	2.03	1.54
8.3	1.4	1.69	1.283
3.6	1.15	1.363	1.057
1.5	0.91	1.151	0.89
0.66	0.72	0.95	0.71
Linear Fit
Equation	y = a + b*x
Plot	50 nm C60/5 nm PdCo	20 nm C60/5 nm PdCo	5 nm C60/5 nm PdCo
Weight	No Weighting
Intercept	0.35323 ± 0.01547	-0.07948 ± 0.01477	0.4404 ± 0.01649
Slope	4.01645 ± 0.06734	4.43811 ± 0.05306	4.20816 ± 0.07953
Residual Sum of Squares	0.00526671	0.0026797	0.0066886
Pearson's r	0.999298	0.999643	0.999108
R-Square (COD)	0.998596	0.999286	0.998217
Adj. R-Square	0.998316	0.999143	0.997861

## Sheet: Fig. 4c
Figure 4c
tRIE = 160 (s)								tRIE = 185 (s)								tRIE = 250 (s)								tRIE = 300 (s)								tRIE = 450 (s)								tRIE = 600 (s)
GLACD simulation			AFM line profiles					GLACD simulation			AFM line profiles					GLACD simulation			AFM line profiles					GLACD simulation			AFM line profiles					GLACD simulation			AFM line profiles					GLACD simulation			AFM line profiles
	PdCo	C60	Line 1		Line 2				PdCo	C60	Line 1		Line 2				PdCo	C60	Line 1		Line 2				PdCo	C60	Line 1		Line 2				PdCo	C60	Line 1		Line 2				PdCo	C60	Line 1		Line 2
x (nm)	h (nm)	h (nm)	x (nm)	h (nm)	x (nm)	h (nm)		x (nm)	h (nm)	h (nm)	x (nm)	h (nm)	x (nm)	h (nm)		x (nm)	h (nm)	h (nm)	x (nm)	h (nm)	x (nm)	h (nm)		x (nm)	h (nm)	h (nm)	x (nm)	h (nm)	x (nm)	h (nm)		x (nm)	h (nm)	h (nm)	x (nm)	h (nm)	x (nm)	h (nm)		x (nm)	h (nm)	h (nm)	x (nm)	h (nm)	x (nm)	h (nm)
-433	0	0	-917.784	-1.29311	-921.949	0.72092		-433	0	0	-966	21.8418	-966	25.0757		-433	0	0	-1072.42	0.23272	-1079.33	-4.6906		-433	0	0	-1103.87	-2.78114	-1052.74	-2.68425		-433	0	0	-1068.29	21.5485	-1067.29	23.0506		-433	0	0	-1045.27	-2.02895	-1042.98	-4.08511
-428	0	0	-908.021	0.01996	-912.141	1.21752		-428	0	0	-956.241	22.9922	-956.207	24.3297		-428	0	0	-1067.55	-0.18377	-1074.45	-4.48384		-428	0	0	-1098.98	-2.67933	-1047.87	-2.87904		-428	0	0	-1063.41	22.0851	-1062.42	23.0138		-428	0	0	-1040.38	-1.99804	-1038.11	-3.97487
-423	0	0	-898.257	0.00515	-902.333	0.99493		-423	0	0	-946.482	23.5236	-946.414	23.5354		-423	0	0	-1062.67	0.05286	-1069.56	-4.36312		-423	0	0	-1094.1	-2.97164	-1042.99	-3.14563		-423	0	0	-1058.53	22.3051	-1057.55	24.0272		-423	0	0	-1035.5	-1.36317	-1033.23	-4.00164
-418	0	0	-888.493	-0.3	-892.525	0.20504		-418	0	0	-936.723	23.8606	-936.621	21.5241		-418	0	0	-1057.8	0.04062	-1064.68	-4.68913		-418	0	0	-1089.22	-3.34148	-1038.12	-2.82117		-418	0	0	-1053.65	22.2408	-1052.67	25.0249		-418	0	0	-1030.62	-1.36973	-1028.36	-3.52156
-413	0	0	-878.73	-0.97222	-882.717	-0.88708		-413	0	0	-926.965	23.9619	-926.829	19.5522		-413	0	0	-1052.92	0.24553	-1059.79	-5.31183		-413	0	0	-1084.33	-3.23203	-1033.24	-2.36996		-413	0	0	-1048.77	21.9595	-1047.8	25.6581		-413	0	0	-1025.73	-1.871	-1023.49	-3.63229
-408	0	0	-868.966	-2.39831	-872.909	-1.56982		-408	0	0	-917.206	23.1789	-917.036	18.306		-408	0	0	-1048.05	0.25018	-1054.91	-5.93218		-408	0	0	-1079.45	-2.72228	-1028.37	-2.63601		-408	0	0	-1043.9	21.4254	-1042.92	25.6629		-408	0	0	-1020.85	-1.90049	-1018.61	-3.54982
-403	0	0	-859.202	-3.18822	-863.101	-2.17754		-403	0	0	-907.447	21.3323	-907.243	17		-403	0	0	-1043.17	-0.17911	-1050.03	-6.05332		-403	0	0	-1074.56	-2.34349	-1023.5	-3.62521		-403	0	0	-1039.02	21.2095	-1038.05	25.1263		-403	0	0	-1015.96	-1.47607	-1013.74	-3.86193
-398	0	0	-849.439	-4.60028	-853.293	-2.96261		-398	0	0	-897.688	19.5639	-897.45	15.5606		-398	0	0	-1038.3	-0.40823	-1045.14	-5.73074		-398	0	0	-1069.68	-1.72671	-1018.62	-3.86033		-398	0	0	-1034.14	21.6057	-1033.18	25.7625		-398	0	0	-1011.08	-1.52166	-1008.86	-4.70408
-393	0	0	-839.675	-6.28965	-843.485	-4.2344		-393	0	0	-887.929	18.3768	-887.657	14.038		-393	0	0	-1033.43	-0.22959	-1040.26	-5.11101		-393	0	0	-1064.79	-0.7177	-1013.75	-3.12262		-393	0	0	-1029.26	22.5311	-1028.3	26.6885		-393	0	0	-1006.19	-1.96069	-1003.99	-5.09587
-388	0	0	-829.911	-8.40164	-833.677	-6.31558		-388	0	0	-878.17	17.1235	-877.864	13.0341		-388	0	0	-1028.55	0.07112	-1035.38	-5.06052		-388	0	0	-1059.91	0.19117	-1008.88	-2.6101		-388	0	0	-1024.38	22.4929	-1023.43	27.1752		-388	0	0	-1001.31	-2.26659	-999.117	-4.91932
-383	0	0	-820.148	-10.0147	-823.869	-8.1353		-383	0	0	-868.411	15.6352	-868.071	12.3452		-383	0	0	-1023.68	0.15443	-1030.49	-5.07058		-383	0	0	-1055.02	0.25438	-1004	-2.37075		-383	0	0	-1019.51	21.8993	-1018.56	26.7185		-383	0	0	-996.424	-2.79905	-994.244	-4.50544
-378	0	0	-810.384	-12.3769	-814.061	-9.46144		-378	0	0	-858.652	14.4827	-858.278	11.6468		-378	0	0	-1018.8	-0.13815	-1025.61	-5.10698		-378	0	0	-1050.14	0.09315	-999.128	-2.07712		-378	0	0	-1014.63	21.0444	-1013.68	25.6984		-378	0	0	-991.54	-2.81296	-989.37	-4.26708
-373	0	0	-800.62	-12.5842	-804.253	-9.99708		-373	0	0	-848.894	14.3766	-848.486	11.3753		-373	0	0	-1013.93	-0.21476	-1020.72	-5.27274		-373	0	0	-1045.26	0.01268	-994.254	-2.02985		-373	0	0	-1009.75	20.9249	-1008.81	25.4953		-373	0	0	-986.655	-2.22813	-984.496	-4.11829
-368	0	0	-790.857	-12.1356	-794.446	-10.8342		-368	0	0	-839.135	14.1939	-838.693	11.9574		-368	0	0	-1009.05	-0.40818	-1015.84	-5.04393		-368	0	0	-1040.37	0.31622	-989.38	-1.90619		-368	0	0	-1004.87	22.0507	-1003.94	25.6194		-368	0	0	-981.771	-1.76193	-979.623	-4.36159
-363	0	0	-781.093	-12.1804	-784.638	-11.5169		-363	0	0	-829.376	13.6091	-828.9	12.5811		-363	0	0	-1004.18	-0.6225	-1010.96	-4.32608		-363	0	0	-1035.49	0.4746	-984.506	-1.77441		-363	0	0	-999.993	21.8704	-999.063	25.9556		-363	0	0	-976.886	-1.55802	-974.749	-4.06087
-358	0	0	-771.329	-11.5411	-774.83	-10.7431		-358	0	0	-819.617	13.5171	-819.107	11.9227		-358	0	0	-999.303	-0.80704	-1006.07	-3.58883		-358	0	0	-1030.6	0.34977	-979.632	-1.67282		-358	0	0	-995.115	22.8137	-994.19	26.2285		-358	0	0	-972.002	-1.82328	-969.875	-4.06775
-353	0	0	-761.566	-9.73983	-765.022	-9.9692		-353	0	0	-809.858	13.4853	-809.314	11.9521		-353	0	0	-994.428	-1.13557	-1001.19	-2.96325		-353	0	0	-1025.72	0.94754	-974.759	-2.17859		-353	0	0	-990.237	23.6162	-989.316	26.1991		-353	0	0	-967.118	-2.12905	-965.001	-4.54283
-348	0	0	-751.802	-8.84334	-755.214	-9.34315		-348	0	0	-800.099	13.2885	-799.521	12.7179		-348	0	0	-989.553	-1.54811	-996.304	-2.39722		-348	0	0	-1020.83	0.85615	-969.885	-2.97605		-348	0	0	-985.359	23.8833	-984.443	25.8209		-348	0	0	-962.233	-2.34851	-960.128	-4.55045
-343	0	0	-742.038	-8.65037	-745.406	-8.46882		-343	0	0	-790.34	13.4469	-789.728	14.0074		-343	0	0	-984.679	-1.70481	-991.42	-1.97602		-343	0	0	-1015.95	0.25802	-965.011	-3.59821		-343	0	0	-980.481	23.5457	-979.569	25.5452		-343	0	0	-957.349	-2.196	-955.254	-3.99496
-338	0	0	-732.275	-8.27694	-735.598	-7.38567		-338	0	0	-780.581	14.4041	-779.935	15.5199		-338	0	0	-979.804	-2.17306	-986.537	-1.64139		-338	0	0	-1011.07	-0.55286	-960.137	-3.97956		-338	0	0	-975.603	23.7788	-974.696	24.9303		-338	0	0	-952.464	-2.27506	-950.38	-4.502
-333	0	0	-722.511	-7.13983	-725.79	-6.64525		-333	0	0	-770.823	15.4288	-770.143	17.5976		-333	0	0	-974.929	-2.59708	-981.653	-1.38262		-333	0	0	-1006.18	-1.01467	-955.263	-4.08684		-333	0	0	-970.725	24.5286	-969.822	24.8863		-333	0	0	-947.58	-2.80473	-945.506	-4.37049
-328	0	0	-712.747	-5.30682	-715.982	-6.80642		-328	0	0	-761.064	16.072	-760.35	19.0909		-328	0	0	-970.055	-2.75718	-976.769	-1.09456		-328	0	0	-1001.3	-0.74842	-950.39	-4.42438		-328	0	0	-965.847	25.2829	-964.949	25.3448		-328	0	0	-942.695	-2.66907	-940.633	-3.97724
-323	0	0	-702.984	-3.91501	-706.174	-5.60305		-323	0	0	-751.305	16.7356	-750.557	20.0996		-323	0	0	-965.18	-2.69185	-971.885	-0.87528		-323	0	0	-996.412	-0.81951	-945.516	-4.14791		-323	0	0	-960.969	25.6737	-960.075	25.9465		-323	0	0	-937.811	-2.76792	-935.759	-4.41355
-318	0	0	-693.22	-2.38342	-696.366	-3.57854		-318	0	0	-741.546	17.4454	-740.764	21.3933		-318	0	0	-960.305	-3.18024	-967.001	-0.69098		-318	0	0	-991.528	-1.10733	-940.642	-3.97761		-318	0	0	-956.091	25.5328	-955.202	26.7147		-318	0	0	-932.927	-2.68262	-930.885	-4.90727
-313	0	0	-683.456	-0.44438	-686.558	-2.12664		-313	0	0	-731.787	18.2423	-730.971	22.7016		-313	0	0	-955.431	-3.67241	-962.117	-0.59142		-313	0	0	-986.644	-1.83482	-935.768	-4.40712		-313	0	0	-951.213	25.4879	-950.328	26.8759		-313	0	0	-928.042	-3.48646	-926.011	-5.16605
-308	0	0	-673.693	1.42868	-676.75	-0.93997		-308	0	0	-722.028	19.4043	-721.178	23.8858		-308	0	0	-950.556	-4.20251	-957.233	-0.54084		-308	0	0	-981.759	-2.81047	-930.894	-4.37608		-308	0	0	-946.335	25.948	-945.455	26.5041		-308	0	0	-923.158	-2.99161	-921.138	-4.99698
-303	0	0	-663.929	2.21225	-666.942	-0.02913		-303	0	0	-712.269	20.8142	-711.385	24.4891		-303	0	0	-945.681	-4.43115	-952.35	-0.33667		-303	0	0	-976.875	-3.70538	-926.021	-4.4336		-303	0	0	-941.457	26.5197	-940.582	26.5534		-303	5.26603	4.21282	-918.273	-2.25779	-916.264	-4.71557
-298	0	0	-654.165	2.11432	-657.134	0.54783		-298	0	0	-702.51	22.6299	-701.593	25.2758		-298	0	0	-940.807	-4.36155	-947.466	-0.05514		-298	0	0	-971.99	-4.04849	-921.147	-4.25838		-298	0	0	-936.579	26.0209	-935.708	26.6148		-298	7.86485	6.29188	-913.389	-2.15273	-911.39	-4.62581
-293	0	0	-644.402	1.4419	-647.326	0.81552		-293	0	0	-692.752	25.4764	-691.8	25.8435		-293	0	0	-935.932	-4.55637	-942.582	0.30891		-293	0	0	-967.106	-3.99987	-916.273	-4.37863		-293	0	0	-931.701	25.9775	-930.835	26.3349		-293	9.77977	7.82381	-908.504	-3.88709	-906.516	-4.35004
-288	0	0	-634.638	-0.11574	-637.518	0.50219		-288	0	0	-682.993	26.0287	-682.007	25.4371		-288	0	0	-931.058	-4.63892	-937.698	0.39037		-288	0	0	-962.222	-3.81817	-911.399	-4.4659		-288	0	0	-926.823	25.9267	-925.961	26.1447		-288	11.4211	9.1369	-903.62	-4.54232	-901.643	-5.7564
-283	0	0	-624.874	-2.73438	-627.71	-1.01318		-283	0	0	-673.234	24.9783	-672.214	24.5682		-283	0	0	-926.183	-4.30799	-932.814	0.42614		-283	0	0	-957.337	-4.1318	-906.525	-4.06808		-283	4.17179	3.33743	-921.945	25.9201	-921.088	25.7963		-283	13.0625	10.45	-898.736	-4.81762	-896.769	-5.20211
-278	0	0	-615.111	-6.00211	-617.902	-3.16529		-278	0	0	-663.475	24.0275	-662.421	23.8682		-278	0	0	-921.308	-4.17909	-927.93	0.34896		-278	0	0	-952.453	-4.53704	-901.652	-3.80365		-278	6.77061	5.41649	-917.067	26.2014	-916.214	26.3704		-278	14.4303	11.5442	-893.851	-4.04907	-891.895	-4.71461
-273	0	0	-605.347	-9.79839	-608.094	-6.01407		-273	0	0	-653.716	24.0083	-652.628	22.5235		-273	0	0	-916.434	-3.72805	-923.047	0.25217		-273	0	0	-947.569	-4.48144	-896.778	-3.80061		-273	8.68553	6.94842	-912.189	26.6528	-911.341	27.3585		-273	15.9349	12.7479	-888.967	-3.95934	-887.021	-5.24688
-268	0	0	-595.583	-13.0779	-598.286	-8.94949		-268	0	0	-643.957	22.7634	-642.835	18.9117		-268	0	0	-911.559	-4.18843	-918.163	0.17008		-268	0	0	-942.684	-4.63947	-891.904	-3.92186		-268	10.3269	8.26151	-907.311	26.9594	-906.467	28.4997		-268	17.4394	13.9515	-884.082	-4.47766	-882.148	-4.9508
-263	0	0	-585.82	-16.2436	-588.478	-12.3207		-263	0	0	-634.198	19.6092	-633.042	16.0126		-263	0	0	-906.684	-4.56506	-913.279	0.10607		-263	3.35111	2.68089	-937.8	-5.02926	-887.03	-4.16674		-263	11.6947	9.35575	-902.433	26.9074	-901.594	28.9967		-263	18.944	15.1552	-879.198	-4.37825	-877.274	-4.44939
-258	0	0	-576.056	-19.9789	-578.67	-17.5052		-258	0	0	-624.44	15.7617	-623.25	13.4598		-258	0	0	-901.81	-4.5388	-908.395	0.54561		-258	5.94993	4.75994	-932.915	-4.77302	-882.157	-4.03559		-258	13.0625	10.45	-897.555	26.5202	-896.72	28.6823		-258	20.9957	16.7966	-874.313	-4.43062	-872.4	-4.30536
-253	0	0	-566.292	-21.8408	-568.862	-20.3899		-253	0	0	-614.681	12.596	-613.457	9.54079		-253	0	0	-896.935	-4.51038	-903.511	0.33033		-253	7.86485	6.29188	-928.031	-4.46385	-877.283	-3.48727		-253	14.2935	11.4348	-892.677	26.0149	-891.847	27.9401		-253	24.6204	19.6963	-869.429	-4.1016	-867.526	-3.95897
-248	0	0	-556.529	-23.5232	-559.054	-21.965		-248	0	0	-604.922	10.5188	-603.664	4.74354		-248	4.58213	3.6657	-892.06	-4.07429	-898.627	0.67319		-248	9.36943	7.49554	-923.147	-4.02316	-872.409	-3.10611		-248	15.5245	12.4196	-887.799	25.8463	-886.973	27.4392		-248	24.6204	19.6963	-864.544	-3.64397	-862.653	-3.8707
-243	0	0	-546.765	-24.383	-549.246	-22.8834		-243	2.25687	1.8055	-595.163	6.77623	-593.871	3.86709		-243	6.63383	5.30706	-887.186	-3.18158	-893.744	0.60951		-243	10.6005	8.48036	-918.262	-3.37357	-867.535	-2.62409		-243	16.7555	13.4044	-882.921	26.0881	-882.1	27.333		-243	24.6204	19.6963	-859.66	-3.31457	-857.779	-3.98561
-238	2.94077	2.35262	-537.001	-24.1409	-539.438	-22.4876		-238	5.26603	4.21282	-585.404	3.01097	-584.078	2.19457		-238	8.27519	6.62015	-882.311	-2.70423	-888.86	0.45058		-238	11.8315	9.46517	-913.378	-2.97214	-862.661	-2.28249		-238	18.1233	14.4987	-878.043	26.8722	-877.226	27.2455		-238	24.6204	19.6963	-854.776	-2.88999	-852.905	-3.8026
-233	5.53959	4.43167	-527.238	-23.539	-529.63	-21.8783		-233	7.04417	5.63533	-575.645	1.53797	-574.285	1.07066		-233	9.64299	7.71439	-877.436	-2.6225	-883.976	0.11847		-233	13.0625	10.45	-908.494	-2.94889	-857.788	-1.77965		-233	19.4911	15.5929	-873.165	27.3473	-872.353	26.8622		-233	24.6204	19.6963	-849.891	-2.37809	-848.031	-3.76391
-228	7.18095	5.74476	-517.474	-23.245	-519.822	-21.8898		-228	8.54875	6.839	-565.886	0.0863	-564.492	0.74754		-228	10.874	8.6992	-872.562	-3.41089	-879.092	0.04982		-228	14.1567	11.3254	-903.609	-2.94314	-852.914	-1.54719		-228	21.4061	17.1248	-868.287	27.5226	-867.479	26.4942		-228	24.6204	19.6963	-845.007	-2.59322	-843.158	-3.36048
-223	8.68553	6.94842	-507.71	-23.148	-510.014	-21.7939		-223	9.77977	7.82381	-556.127	-0.52394	-554.699	0.57154		-223	11.9682	9.5746	-867.687	-3.21832	-874.208	0.52602		-223	15.1142	12.0914	-898.725	-2.2629	-848.04	-1.74723		-223	24.6204	19.6963	-863.409	27.4449	-862.606	26.2335		-223	24.6204	19.6963	-840.122	-2.88657	-838.284	-2.68199
-218	9.91655	7.93324	-497.947	-22.6461	-500.206	-21.4398		-218	10.874	8.6992	-546.369	-0.95945	-544.907	0.51239		-218	13.0625	10.45	-862.812	-3.49335	-869.324	0.87317		-218	16.2084	12.9667	-893.841	-1.60471	-843.166	-2.14024		-218	24.6204	19.6963	-858.531	27.4579	-857.732	25.4097		-218	24.6204	19.6963	-835.238	-2.60285	-833.41	-2.35281
-213	11.0108	8.80863	-488.183	-21.8438	-490.398	-21.0033		-213	11.9682	9.5746	-536.61	-0.8177	-535.114	0.69799		-213	14.0199	11.216	-857.938	-3.58625	-864.44	0.40566		-213	17.4394	13.9515	-888.956	-1.2845	-838.292	-2.26608		-213	24.6204	19.6963	-853.653	27.5219	-852.859	26.0843		-213	24.6204	19.6963	-830.353	-3.16047	-828.536	-1.90732
-208	11.9682	9.5746	-478.419	-21.819	-480.591	-20.6887		-208	13.0625	10.45	-526.851	-0.6399	-525.321	0.78268		-208	14.9774	11.9819	-853.063	-3.1488	-859.557	0.42203		-208	18.5337	14.827	-884.072	-1.05544	-833.419	-2.19705		-208	24.6204	19.6963	-848.775	27.5491	-847.985	26.7164		-208	24.6204	19.6963	-825.469	-3.93331	-823.663	-1.52868
-203	13.0625	10.45	-468.656	-20.5495	-470.783	-18.1289		-203	14.0199	11.216	-517.092	-0.46889	-515.528	0.88911		-203	16.0716	12.8573	-848.189	-3.00561	-854.673	0.54197		-203	19.9015	15.9212	-879.187	-1.18919	-828.545	-2.10518		-203	24.6204	19.6963	-843.897	27.4289	-843.112	27.005		-203	24.6204	19.6963	-820.585	-3.57648	-818.789	-1.44988
-198	14.0199	11.216	-458.892	-19.0357	-460.975	-16.7616		-198	14.9774	11.9819	-507.333	-1.07015	-505.735	1.00607		-198	17.0291	13.6233	-843.314	-2.85637	-849.789	0.29644		-198	21.6796	17.3437	-874.303	-0.92968	-823.671	-2.11785		-198	24.6204	19.6963	-839.019	27.0023	-838.238	26.9205		-198	24.6204	19.6963	-815.7	-3.0029	-813.915	-1.35226
-193	14.8406	11.8725	-449.128	-16.2035	-451.167	-15.2333		-193	15.9349	12.7479	-497.574	-1.03261	-495.942	0.72542		-193	18.1233	14.4987	-838.439	-2.87328	-844.905	-0.19561		-193	24.6204	19.6963	-869.419	-0.3046	-818.797	-2.324		-193	24.6204	19.6963	-834.141	26.1888	-833.365	27.7031		-193	24.6204	19.6963	-810.816	-2.72307	-809.041	-0.91757
-188	15.7981	12.6385	-439.365	-16.5193	-441.359	-16.303		-188	16.8923	13.5139	-487.815	-1.08956	-486.149	0.359		-188	19.3544	15.4835	-833.565	-3.51156	-840.021	-0.72765		-188	24.6204	19.6963	-864.534	0.26887	-813.923	-2.44347		-188	24.6204	19.6963	-829.263	26.015	-828.491	27.7429		-188	24.6204	19.6963	-805.931	-2.77155	-804.168	-0.09446
-183	16.7555	13.4044	-429.601	-18.7127	-431.551	-19.1481		-183	17.8498	14.2798	-478.056	0.64383	-476.357	0.23368		-183	20.7222	16.5777	-828.69	-3.44593	-835.137	-0.8809		-183	24.6204	19.6963	-859.65	0.58431	-809.05	-2.17053		-183	24.6204	19.6963	-824.385	26.1147	-823.618	27.2833		-183	24.6204	19.6963	-801.047	-2.84084	-799.294	-0.33538
-178	17.8498	14.2798	-419.837	-18.8531	-421.743	-18.3238		-178	18.944	15.1552	-468.298	1.96162	-466.564	0.29773		-178	22.9106	18.3285	-823.815	-3.19778	-830.254	-0.92745		-178	24.6204	19.6963	-854.765	0.59136	-804.176	-1.78212		-178	24.6204	19.6963	-819.507	26.0877	-818.745	26.8205		-178	24.6204	19.6963	-796.162	-3.1623	-794.42	0.04291
-173	18.8072	15.0458	-410.074	-19.0676	-411.935	-17.3708		-173	20.3118	16.2495	-458.539	0.96783	-456.771	0.95801		-173	24.6204	19.6963	-818.941	-3.10924	-825.37	-1.41978		-173	24.6204	19.6963	-849.881	1.06145	-799.302	-1.54916		-173	24.6204	19.6963	-814.629	26.2889	-813.871	26.6001		-173	24.6204	19.6963	-791.278	-3.02553	-789.547	-0.05869
-168	20.0383	16.0306	-400.31	-20.7338	-402.127	-17.4277		-168	21.9532	17.5626	-448.78	-0.78131	-446.978	1.38157		-168	24.6204	19.6963	-814.066	-2.65446	-820.486	-1.91341		-168	24.6204	19.6963	-844.997	1.21999	-794.428	-1.72877		-168	24.6204	19.6963	-809.751	26.3788	-808.998	25.83		-168	24.6204	19.6963	-786.394	-2.21513	-784.673	-0.54253
-163	21.6796	17.3437	-390.546	-19.6073	-392.319	-17.1077		-163	24.6204	19.6963	-439.021	-1.41568	-437.185	0.96923		-163	24.6204	19.6963	-809.191	-2.56828	-815.602	-2.41138		-163	24.6204	19.6963	-840.112	0.90809	-789.554	-1.60632		-163	24.6204	19.6963	-804.873	25.6255	-804.124	25.6168		-163	24.6204	19.6963	-781.509	-1.57964	-779.799	-1.02334
-158	24.6204	19.6963	-380.783	-20.2227	-382.511	-16.6131		-158	24.6204	19.6963	-429.262	-1.34355	-427.392	0.24282		-158	24.6204	19.6963	-804.317	-2.56088	-810.718	-2.9179		-158	24.6204	19.6963	-835.228	0.11304	-784.681	-0.83227		-158	24.6204	19.6963	-799.995	25.6995	-799.251	25.5998		-158	24.6204	19.6963	-776.625	-1.56183	-774.925	-1.06246
-153	24.6204	19.6963	-371.019	-18.4748	-372.703	-18.1026		-153	24.6204	19.6963	-419.503	-1.1987	-417.599	0.4414		-153	24.6204	19.6963	-799.442	-2.04341	-805.834	-2.52124		-153	24.6204	19.6963	-830.344	0.78888	-779.807	-1.07288		-153	24.6204	19.6963	-795.117	25.4535	-794.377	26.1669		-153	24.6204	19.6963	-771.74	-2.07067	-770.052	-1.00121
-148	24.6204	19.6963	-361.256	-19.9373	-362.895	-16.9015		-148	24.6204	19.6963	-409.744	-1.17331	-407.806	0.6348		-148	24.6204	19.6963	-794.567	-1.62261	-800.95	-1.7043		-148	24.6204	19.6963	-825.459	2.2283	-774.933	-1.91009		-148	24.6204	19.6963	-790.239	24.9189	-789.504	26.4337		-148	24.6204	19.6963	-766.856	-1.52203	-765.178	-1.18909
-143	24.6204	19.6963	-351.492	-19.3872	-353.087	-16.891		-143	24.6204	19.6963	-399.986	-1.07814	-398.014	0.42166		-143	24.6204	19.6963	-789.693	-1.54456	-796.067	-1.09793		-143	24.6204	19.6963	-820.575	3.20871	-770.059	-1.88065		-143	24.6204	19.6963	-785.361	24.4271	-784.63	26.3636		-143	24.6204	19.6963	-761.971	-1.45448	-760.304	-1.99979
-138	24.6204	19.6963	-341.728	-20.6452	-343.279	-17.1532		-138	24.6204	19.6963	-390.227	-0.82895	-388.221	0.2501		-138	24.6204	19.6963	-784.818	-1.52864	-791.183	-1.0967		-138	24.6204	19.6963	-815.691	3.5489	-765.186	-1.53293		-138	24.6204	19.6963	-780.483	24.9812	-779.757	25.632		-138	24.6204	19.6963	-757.087	-1.21296	-755.43	-1.57041
-133	24.6204	19.6963	-331.965	-22.1774	-333.471	-17.8249		-133	24.6204	19.6963	-380.468	0.59231	-378.428	0.35395		-133	24.6204	19.6963	-779.943	-1.88749	-786.299	-1.47336		-133	24.6204	19.6963	-810.806	3.32808	-760.312	-1.01615		-133	24.6204	19.6963	-775.605	25.0529	-774.883	25.6789		-133	24.6204	19.6963	-752.203	-1.48474	-750.557	-1.09743
-128	24.6204	19.6963	-322.201	-22.2017	-323.663	-19.5063		-128	24.6204	19.6963	-370.709	2.6855	-368.635	0.78819		-128	24.6204	19.6963	-775.069	-1.92304	-781.415	-1.95816		-128	24.6204	19.6963	-805.922	2.65341	-755.438	-1.16047		-128	24.6204	19.6963	-770.727	25.1176	-770.01	25.2366		-128	24.6204	19.6963	-747.318	-2.2351	-745.683	-2.19731
-123	24.6204	19.6963	-312.437	-22.0063	-313.855	-19.155		-123	24.6204	19.6963	-360.95	3.05774	-358.842	2.63718		-123	24.6204	19.6963	-770.194	-1.12171	-776.531	-2.34405		-123	24.6204	19.6963	-801.037	1.41598	-750.564	-1.07484		-123	24.6204	19.6963	-765.849	25.6961	-765.136	24.5525		-123	24.6204	19.6963	-742.434	-2.38388	-740.809	-1.54168
-118	24.6204	19.6963	-302.674	-23.1752	-304.047	-19.6044		-118	24.6204	19.6963	-351.191	1.36489	-349.049	5.06858		-118	24.6204	19.6963	-765.32	-0.39447	-771.647	-2.38566		-118	24.6204	19.6963	-796.153	0.03978	-745.69	-1.26394		-118	24.6204	19.6963	-760.97	26.053	-760.263	24.7396		-118	24.6204	19.6963	-737.549	-1.61991	-735.935	-0.31843
-113	24.6204	19.6963	-292.91	-25.3706	-294.239	-20.2215		-113	24.6204	19.6963	-341.432	0.09163	-339.256	5.19409		-113	24.6204	19.6963	-760.445	-0.05256	-766.764	-1.90998		-113	24.6204	19.6963	-791.269	-0.42988	-740.817	-1.76357		-113	24.6204	19.6963	-756.092	25.8925	-755.389	24.753		-113	24.6204	19.6963	-732.665	-2.04914	-731.062	0.03756
-108	20.7905	16.6324	-283.146	-25.5016	-284.431	-20.8745		-108	24.6204	19.6963	-331.673	0.58632	-329.463	2.75361		-108	24.6204	19.6963	-755.57	0.53497	-761.88	-1.71125		-108	24.6204	19.6963	-786.384	-0.27259	-735.943	-1.81643		-108	24.6204	19.6963	-751.214	25.8241	-750.516	24.7408		-108	24.6204	19.6963	-727.78	-1.08451	-726.188	-0.03259
-103	18.8756	15.1005	-273.383	-26.0729	-274.623	-23.0793		-103	24.6204	19.6963	-321.915	0.75914	-319.671	0.65963		-103	24.6204	19.6963	-750.696	1.34071	-756.996	-1.45346		-103	24.6204	19.6963	-781.5	-0.62748	-731.069	-1.30945		-103	24.6204	19.6963	-746.336	25.5026	-745.642	23.7477		-103	24.6204	19.6963	-722.896	-0.17094	-721.314	-0.6469
-98	17.5078	14.0063	-263.619	-26.9873	-264.815	-21.9774		-98	24.6204	19.6963	-312.156	0.37811	-309.878	0.45106		-98	24.6204	19.6963	-745.821	1.85628	-752.112	-1.27053		-98	24.6204	19.6963	-776.616	-0.92329	-726.195	-0.57996		-98	24.6204	19.6963	-741.458	25.4757	-740.769	23.3413		-98	24.6204	19.6963	-718.012	-1.44372	-716.44	-1.15263
-93	16.4136	13.1309	-253.855	-27.6737	-255.007	-21.9063		-93	21.0641	16.8513	-302.397	0.30567	-300.085	0.37803		-93	24.6204	19.6963	-740.946	1.7299	-747.228	-1.14044		-93	24.6204	19.6963	-771.731	-0.98109	-721.321	-0.17006		-93	24.6204	19.6963	-736.58	25.8847	-735.895	23.6849		-93	24.6204	19.6963	-713.127	-1.17156	-711.567	-0.7725
-88	15.5929	12.4743	-244.092	-27.8493	-245.199	-22.1684		-88	19.4228	15.5382	-292.638	0.08982	-290.292	0.26236		-88	24.6204	19.6963	-736.072	1.15795	-742.344	-1.30107		-88	24.6204	19.6963	-766.847	-1.37928	-716.448	-0.40394		-88	24.6204	19.6963	-731.702	25.4286	-731.022	24.2624		-88	24.6204	19.6963	-708.243	-0.44808	-706.693	-0.76089
-83	14.7722	11.8178	-234.328	-27.452	-235.391	-23.1329		-83	18.055	14.444	-282.879	-0.39603	-280.499	0.12839		-83	24.6204	19.6963	-731.197	0.5298	-737.46	-1.36723		-83	24.6204	19.6963	-761.962	-1.63185	-711.574	-1.54136		-83	24.6204	19.6963	-726.824	24.6346	-726.148	23.7096		-83	24.6204	19.6963	-703.358	-0.07159	-701.819	-0.31111
-78	13.9515	11.1612	-224.564	-27.1547	-225.583	-23.4995		-78	17.0975	13.678	-273.12	-0.4931	-270.706	-0.06895		-78	24.6204	19.6963	-726.322	-1.25601	-732.577	-1.25521		-78	24.6204	19.6963	-757.078	-1.84473	-706.7	-3.06362		-78	24.6204	19.6963	-721.946	24.3293	-721.275	22.5686		-78	24.6204	19.6963	-698.474	-0.67948	-696.945	0.2618
-73	13.2677	10.6141	-214.801	-26.0469	-215.775	-23.1131		-73	16.14	12.912	-263.361	-0.21258	-260.913	-0.39487		-73	24.6204	19.6963	-721.448	-1.71542	-727.693	-1.59377		-73	24.6204	19.6963	-752.194	-1.90132	-701.826	-4.58513		-73	24.6204	19.6963	-717.068	23.9862	-716.401	22.1621		-73	24.6204	19.6963	-693.589	-0.5733	-692.072	-0.04139
-68	12.7205	10.1764	-205.037	-24.3957	-205.967	-22.0513		-68	15.4561	12.3649	-253.602	0.47848	-251.121	-0.38867		-68	24.6204	19.6963	-716.573	-4.38224	-722.809	-2.22426		-68	24.6204	19.6963	-747.309	-2.35872	-696.952	-5.52788		-68	24.6204	19.6963	-712.19	24.082	-711.528	22.2749		-68	24.6204	19.6963	-688.705	-0.66585	-687.198	0.08754
-63	12.1734	9.73873	-195.273	-22.7252	-196.159	-20.6442		-63	14.7722	11.8178	-243.844	1.32895	-241.328	0.31376		-63	24.6204	19.6963	-711.698	-5.53025	-717.925	-2.7256		-63	24.6204	19.6963	-742.425	-3.03762	-692.079	-7.14038		-63	24.6204	19.6963	-707.312	24.297	-706.655	22.748		-63	24.6204	19.6963	-683.821	-0.27805	-682.324	-0.19706
-58	11.6263	9.30104	-185.51	-17.3686	-186.351	-14.7192		-58	14.0883	11.2707	-234.085	2.12803	-231.535	2.42744		-58	24.6204	19.6963	-706.824	-6.17003	-713.041	-3.24534		-58	24.6204	19.6963	-737.541	-3.83633	-687.205	-9.16952		-58	24.6204	19.6963	-702.434	24.5699	-701.781	22.7716		-58	24.6204	19.6963	-678.936	-0.73216	-677.45	-0.45281
-53	11.0792	8.86334	-175.746	-12.2752	-176.543	-10.1549		-53	13.5412	10.833	-224.326	3.52523	-221.742	4.21873		-53	22.0216	17.6173	-701.949	-7.46283	-708.157	-4.04995		-53	24.6204	19.6963	-732.656	-5.09341	-682.331	-11.1098		-53	24.6204	19.6963	-697.556	24.6362	-696.908	22.6791		-53	24.6204	19.6963	-674.052	-1.46723	-672.577	-0.57107
-48	10.8056	8.64449	-165.982	-8.53023	-166.735	-6.89349		-48	13.2677	10.6141	-214.567	5.60793	-211.949	5.50443		-48	20.6538	16.523	-697.075	-8.8325	-703.274	-4.92903		-48	24.6204	19.6963	-727.772	-6.41718	-677.457	-13.1305		-48	24.6204	19.6963	-692.678	24.2591	-692.034	22.5478		-48	24.6204	19.6963	-669.167	-1.14855	-667.703	-0.4562
-43	10.3953	8.31622	-156.219	-6.09459	-156.928	-4.8322		-43	12.7205	10.1764	-204.808	10.5173	-202.156	8.4494		-43	19.6963	15.757	-692.2	-9.97998	-698.39	-6.05185		-43	24.6204	19.6963	-722.887	-7.97766	-672.583	-15.4342		-43	24.6204	19.6963	-687.8	23.5796	-687.161	22.0285		-43	24.6204	19.6963	-664.283	-0.89008	-662.829	-0.13783
-38	10.1217	8.09737	-146.455	-3.72674	-147.12	-3.55579		-38	12.447	9.95758	-195.049	14.6444	-192.363	11.1225		-38	19.0124	15.2099	-687.325	-11.3431	-693.506	-7.34392		-38	24.6204	19.6963	-718.003	-9.29724	-667.71	-17.4468		-38	24.6204	19.6963	-682.922	23.328	-682.287	22.2857		-38	24.6204	19.6963	-659.398	-1.00576	-657.955	0.2651
-33	9.84816	7.87853	-136.691	-1.51373	-137.312	-2.54763		-33	12.0366	9.62931	-185.29	16.8302	-182.57	14.3853		-33	18.3285	14.6628	-682.451	-12.9589	-688.622	-8.8024		-33	24.6204	19.6963	-713.119	-10.3719	-662.836	-18.3413		-33	24.6204	19.6963	-678.044	22.8581	-677.414	22.3811		-33	24.6204	19.6963	-654.514	-1.16608	-653.082	0.44486
-28	9.5746	7.65968	-126.928	0.15271	-127.504	-2.02045		-28	11.7631	9.41046	-175.531	18.8093	-172.778	18.371		-28	18.055	14.444	-677.576	-14.0966	-683.738	-9.95178		-28	24.6204	19.6963	-708.234	-11.6839	-657.962	-19.9766		-28	24.6204	19.6963	-673.166	22.7611	-672.54	21.9554		-28	24.6204	19.6963	-649.629	-1.31893	-648.208	0.66671
-23	9.43782	7.55025	-117.164	1.05603	-117.696	-1.56462		-23	11.6263	9.30104	-165.773	21.6143	-162.985	21.2435		-23	17.6446	14.1157	-672.701	-15.4985	-678.854	-10.9246		-23	24.6204	19.6963	-703.35	-13.1605	-653.088	-21.6518		-23	24.6204	19.6963	-668.288	22.1836	-667.667	21.2721		-23	24.6204	19.6963	-644.745	-0.8271	-643.334	0.84366
-18	9.16426	7.33141	-107.4	1.03335	-107.888	-0.93654		-18	11.4895	9.19161	-156.014	23.6634	-153.192	23.4587		-18	17.3711	13.8968	-667.827	-16.8404	-673.971	-12.0781		-18	24.6204	19.6963	-698.466	-14.5	-648.214	-24.0836		-18	24.6204	19.6963	-663.41	20.5363	-662.793	20.7506		-18	24.6204	19.6963	-639.861	-1.58684	-638.46	0.30753
-13	9.16426	7.33141	-97.6366	0.27833	-98.0797	-0.607		-13	11.3527	9.08219	-146.255	24.7942	-143.399	25.3663		-13	17.0975	13.678	-662.952	-17.8166	-669.087	-13.3082		-13	24.6204	19.6963	-693.581	-15.8671	-643.341	-25.7534		-13	24.6204	19.6963	-658.532	18.2482	-657.92	20.1156		-13	24.6204	19.6963	-634.976	-3.16931	-633.587	0.08817
-8	9.02748	7.22198	-87.873	-1.00564	-88.2717	-1.05137		-8	11.216	8.97276	-136.496	24.9025	-133.606	25.7731		-8	16.9607	13.5686	-658.077	-19.2709	-664.203	-14.7995		-8	24.6204	19.6963	-688.697	-17.9926	-638.467	-26.8005		-8	24.6204	19.6963	-653.654	15.9865	-653.046	18.8472		-8	24.6204	19.6963	-630.092	-3.58607	-628.713	-0.54386
-3	9.02748	7.22198	-78.1093	-1.52626	-78.4638	-1.87425		-3	11.216	8.97276	-126.737	24.8218	-123.813	25.0851		-3	16.9607	13.5686	-653.203	-20.0234	-659.319	-17.0055		-3	24.6204	19.6963	-683.812	-20.0843	-633.593	-27.5054		-3	24.6204	19.6963	-648.776	13.9107	-648.173	16.8744		-3	24.6204	19.6963	-625.207	-3.52283	-623.839	-0.88102
2	9.02748	7.22198	-68.3456	-2.09006	-68.6558	-3.36328		2	11.216	8.97276	-116.978	25.11	-114.02	23.9724		2	16.9607	13.5686	-648.328	-21.4104	-654.435	-19.6902		2	24.6204	19.6963	-678.928	-21.2991	-628.719	-28.0502		2	24.6204	19.6963	-643.898	12.143	-643.299	14.7002		2	24.6204	19.6963	-620.323	-3.79905	-618.965	-1.54209
7	9.02748	7.22198	-58.582	-4.51215	-58.8478	-4.74899		7	11.216	8.97276	-107.219	23.7701	-104.227	22.7245		7	16.9607	13.5686	-643.453	-22.0945	-649.551	-21.0181		7	24.6204	19.6963	-674.044	-22.0424	-623.846	-28.3082		7	24.6204	19.6963	-639.02	10.0786	-638.426	14.1602		7	24.6204	19.6963	-615.438	-4.4733	-614.092	-2.63373
12	9.02748	7.22198	-48.8183	-5.86392	-49.0399	-5.42867		12	11.3527	9.08219	-97.4605	21.6359	-94.4346	21.5186		12	17.0975	13.678	-638.579	-21.4928	-644.667	-21.1608		12	24.6204	19.6963	-669.159	-22.9121	-618.972	-28.1734		12	24.6204	19.6963	-634.142	7.45218	-633.552	11.4133		12	24.6204	19.6963	-610.554	-6.52071	-609.218	-4.18917
17	9.16426	7.33141	-39.0547	-7.33658	-39.2319	-5.97599		17	11.3527	9.08219	-87.7016	19.5412	-84.6417	20.6311		17	17.3711	13.8968	-633.704	-22.3696	-639.784	-21.3184		17	24.6204	19.6963	-664.275	-23.4351	-614.098	-27.6455		17	24.6204	19.6963	-629.264	4.80528	-628.679	8.89632		17	24.6204	19.6963	-605.67	-8.91151	-604.344	-5.58246
22	9.43782	7.55025	-29.291	-9.09151	-29.4239	-8.44364		22	11.6263	9.30104	-77.9428	17.7781	-74.8488	19.146		22	17.6446	14.1157	-628.829	-23.4419	-634.9	-21.7538		22	24.6204	19.6963	-659.391	-24.1408	-609.224	-27.8519		22	24.6204	19.6963	-624.386	2.53996	-623.805	6.92646		22	24.6204	19.6963	-600.785	-10.6499	-599.47	-7.17283
27	9.5746	7.65968	-19.5273	-11.1535	-19.6159	-9.77008		27	11.8999	9.51988	-68.1839	15.7217	-65.056	17.7367		27	17.9182	14.3345	-623.955	-24.3814	-630.016	-22.2249		27	24.6204	19.6963	-654.506	-25.0375	-604.35	-28.3994		27	24.6204	19.6963	-619.508	1.39578	-618.932	5.64643		27	24.6204	19.6963	-595.901	-13.1358	-594.597	-9.57206
32	9.71138	7.7691	-9.76366	-12.1593	-9.80797	-11.4229		32	12.0366	9.62931	-58.425	13.7187	-55.2631	16.3897		32	18.3285	14.6628	-619.08	-24.43	-625.132	-22.6653		32	24.6204	19.6963	-649.622	-25.6935	-599.477	-29.2365		32	24.6204	19.6963	-614.63	0.91606	-614.058	2.60285		32	24.6204	19.6963	-591.016	-15.8157	-589.723	-11.9949
37	10.1217	8.09737	-1.13687e-13	-12.3824	0	-13.545		37	12.3102	9.84816	-48.6662	12.1374	-45.4703	13.7361		37	18.8756	15.1005	-614.206	-24.3872	-620.248	-22.904		37	24.6204	19.6963	-644.737	-26.0822	-594.603	-29.6345		37	24.6204	19.6963	-609.752	0.38759	-609.185	-0.40973		37	24.6204	19.6963	-586.132	-18.2599	-584.849	-14.8283
42	10.3953	8.31622	9.76366	-11.8542	9.80797	-11.1984		42	12.7205	10.1764	-38.9073	10.9956	-35.6774	11.8325		42	19.6963	15.757	-609.331	-24.7117	-615.364	-23.0485		42	24.6204	19.6963	-639.853	-26.3237	-589.729	-29.9448		42	24.6204	19.6963	-604.874	-0.64887	-604.311	-2.15287		42	24.6204	19.6963	-581.247	-20.7272	-579.976	-17.1091
47	10.6688	8.53507	19.5273	-11.4958	19.6159	-9.97322		47	13.1309	10.5047	-29.1484	9.58717	-25.8845	11.0603		47	20.517	16.4136	-604.456	-24.8756	-610.481	-22.8718		47	24.6204	19.6963	-634.969	-26.7964	-584.855	-30.0895		47	24.6204	19.6963	-599.996	-1.27367	-599.438	-2.25289		47	24.6204	19.6963	-576.363	-23.5275	-575.102	-19.3985
52	11.0792	8.86334	29.291	-9.74174	29.4239	-9.9544		52	13.5412	10.833	-19.3895	8.28263	-16.0916	10.3319		52	21.748	17.3984	-599.582	-24.8208	-605.597	-22.9654		52	24.6204	19.6963	-630.084	-27.3276	-579.981	-30.0438		52	24.6204	19.6963	-595.118	-1.37037	-594.564	-2.51149		52	24.6204	19.6963	-571.479	-23.643	-570.228	-21.9533
57	11.6263	9.30104	39.0547	-9.33766	39.2319	-10.2259		57	14.0883	11.2707	-9.63068	8.14505	-6.29877	9.4246		57	24.6204	19.6963	-594.707	-25.1797	-600.713	-23.7414		57	24.6204	19.6963	-625.2	-27.6641	-575.108	-29.8364		57	24.6204	19.6963	-590.24	-1.73951	-589.691	-2.76897		57	24.6204	19.6963	-566.594	-24.1002	-565.354	-23.9662
62	12.0366	9.62931	48.8183	-9.28048	49.0399	-9.43291		62	14.6355	11.7084	0.12819	8.63602	3.4941	8.33731		62	24.6204	19.6963	-589.832	-25.7625	-595.829	-23.8045		62	24.6204	19.6963	-620.316	-28.1805	-570.234	-29.6153		62	24.6204	19.6963	-585.362	-1.61446	-584.818	-2.74071		62	24.6204	19.6963	-561.71	-24.4172	-560.481	-24.9236
67	12.447	9.95758	58.582	-8.65374	58.8478	-7.93151		67	15.1826	12.1461	9.88706	8.9071	13.287	9.06203		67	24.6204	19.6963	-584.958	-26.1806	-590.945	-24.0584		67	24.6204	19.6963	-615.431	-28.7079	-565.36	-29.4542		67	24.6204	19.6963	-580.484	-2.08664	-579.944	-3.01399		67	24.6204	19.6963	-556.825	-25.5899	-555.607	-25.4386
72	13.2677	10.6141	68.3456	-7.64867	68.6558	-6.28363		72	16.0033	12.8026	19.6459	9.17823	23.0798	9.9771		72	24.6204	19.6963	-580.083	-26.5992	-586.061	-24.2111		72	24.6204	19.6963	-610.547	-29.0263	-560.486	-29.3098		72	24.6204	19.6963	-575.606	-2.43243	-575.071	-3.18612		72	24.6204	19.6963	-551.941	-25.8451	-550.733	-25.6699
77	13.8148	11.0518	78.1093	-6.28287	78.4638	-5.45549		77	16.8239	13.4591	29.4048	10.2799	32.8727	10.469		77	24.6204	19.6963	-575.208	-27.6089	-581.177	-24.2775		77	24.6204	19.6963	-605.662	-29.553	-555.612	-29.1732		77	24.6204	19.6963	-570.728	-2.49403	-570.197	-3.00212		77	24.6204	19.6963	-547.056	-26.1454	-545.859	-26.0045
82	14.6355	11.7084	87.8729	-4.79067	88.2717	-3.41761		82	17.9182	14.3345	39.1637	11.9813	42.6656	11.4688		82	24.6204	19.6963	-570.334	-28.1362	-576.294	-24.4233		82	24.6204	19.6963	-600.778	-29.83	-550.739	-28.9856		82	24.6204	19.6963	-565.85	-2.70602	-565.324	-2.75954		82	24.6204	19.6963	-542.172	-26.7515	-540.986	-26.3592
87	15.4561	12.3649	97.6366	-3.67113	98.0797	-1.70568		87	19.0124	15.2099	48.9225	13.5125	52.4585	13.5578		87	24.6204	19.6963	-565.459	-27.4886	-571.41	-24.86		87	24.6204	19.6963	-595.894	-30.1053	-545.865	-28.8092		87	24.6204	19.6963	-560.972	-2.70607	-560.45	-2.56573		87	24.6204	19.6963	-537.288	-27.2136	-536.112	-27.0034
92	16.2768	13.0214	107.4	-4.39532	107.888	-1.3394		92	20.6538	16.523	58.6814	15.7315	62.2513	15.067		92	24.6204	19.6963	-560.584	-27.9541	-566.526	-25.3069		92	24.6204	19.6963	-591.009	-30.1268	-540.991	-28.6975		92	24.6204	19.6963	-556.094	-2.52647	-555.577	-2.40711		92	24.6204	19.6963	-532.403	-27.1156	-531.238	-26.5656
97	17.3711	13.8968	117.164	-2.36561	117.696	-0.23582		97	24.6204	19.6963	68.4403	18.6962	72.0442	16.6196		97	24.6204	19.6963	-555.71	-27.953	-561.642	-25.6014		97	24.6204	19.6963	-586.125	-30.259	-536.117	-28.3993		97	24.6204	19.6963	-551.216	-2.49455	-550.703	-2.18062		97	24.6204	19.6963	-527.519	-27.0807	-526.364	-26.4067
102	18.6021	14.8817	126.928	-0.93335	127.504	0.16438		102	24.6204	19.6963	78.1992	20.2291	81.8371	18.7853		102	24.6204	19.6963	-550.835	-28.0565	-556.758	-25.7326		102	24.6204	19.6963	-581.241	-30.4687	-531.243	-28.2112		102	24.6204	19.6963	-546.338	-2.566	-545.83	-2.19519		102	24.6204	19.6963	-522.634	-26.8392	-521.491	-26.0661
107	20.2434	16.1947	136.691	-0.82708	137.312	0.84597		107	24.6204	19.6963	87.958	20.5303	91.6299	20.6873		107	24.6204	19.6963	-545.96	-28.2607	-551.874	-26.3733		107	24.6204	19.6963	-576.356	-30.5905	-526.37	-27.9629		107	24.6204	19.6963	-541.46	-2.60619	-540.956	-2.10742		107	24.6204	19.6963	-517.75	-25.9986	-516.617	-25.9717
112	23.3894	18.7115	146.455	-3.49317	147.12	1.3758		112	24.6204	19.6963	97.7169	21.4269	101.423	21.7174		112	24.6204	19.6963	-541.086	-28.4846	-546.991	-26.9263		112	24.6204	19.6963	-571.472	-30.7917	-521.496	-27.4728		112	24.6204	19.6963	-536.582	-2.62527	-536.083	-1.76272		112	24.6204	19.6963	-512.865	-25.5798	-511.743	-25.6058
117	24.6204	19.6963	156.219	-3.66993	156.927	0.14892		117	24.6204	19.6963	107.476	23.0199	111.216	22.6327		117	24.6204	19.6963	-536.211	-29.0332	-542.107	-27.3249		117	24.6204	19.6963	-566.587	-30.8513	-516.622	-26.7897		117	24.6204	19.6963	-531.704	-2.61035	-531.209	-1.53228		117	24.6204	19.6963	-507.981	-25.3118	-506.869	-25.1317
122	24.6204	19.6963	165.982	-4.29116	166.735	-1.13933		122	24.6204	19.6963	117.235	25.0258	121.008	23.6505		122	24.6204	19.6963	-531.337	-28.9974	-537.223	-27.8911		122	24.6204	19.6963	-561.703	-30.8439	-511.748	-26.3109		122	24.6204	19.6963	-526.826	-2.57545	-526.336	-1.48714		122	24.6204	19.6963	-503.096	-24.5568	-501.996	-25.1547
127	24.6204	19.6963	175.746	-6.65317	176.543	-3.14328		127	24.6204	19.6963	126.993	26.3169	130.801	25.1693		127	24.6204	19.6963	-526.462	-27.7016	-532.339	-28.1323		127	24.6204	19.6963	-556.819	-30.7711	-506.874	-26.3176		127	24.6204	19.6963	-521.948	-2.67026	-521.462	-1.24224		127	24.6204	19.6963	-498.212	-24.3432	-497.122	-25.5189
132	24.6204	19.6963	185.51	-9.72004	186.351	-5.89532		132	24.6204	19.6963	136.752	25.752	140.594	26.6278		132	24.6204	19.6963	-521.587	-27.034	-527.455	-28.6929		132	24.6204	19.6963	-551.934	-30.6587	-502.001	-26.3279		132	24.6204	19.6963	-517.07	-2.43295	-516.589	-1.18658		132	24.6204	19.6963	-493.328	-24.7022	-492.248	-25.4157
137	24.6204	19.6963	195.273	-12.7019	196.159	-9.70174		137	24.6204	19.6963	146.511	23.6689	150.387	26.5227		137	24.6204	19.6963	-516.713	-26.7544	-522.571	-28.1248		137	24.6204	19.6963	-547.05	-30.4577	-497.127	-26.2313		137	24.6204	19.6963	-512.192	-2.3073	-511.715	-1.18987		137	24.6204	19.6963	-488.443	-24.7324	-487.374	-25.4058
142	24.6204	19.6963	205.037	-15.2919	205.967	-14.5953		142	24.6204	19.6963	156.27	21.0444	160.18	24.992		142	24.6204	19.6963	-511.838	-27.2909	-517.687	-27.139		142	24.6204	19.6963	-542.166	-30.16	-492.253	-26.0563		142	24.6204	19.6963	-507.314	-2.32528	-506.842	-1.03276		142	24.6204	19.6963	-483.559	-25.2738	-482.501	-25.5485
147	24.6204	19.6963	214.801	-19.7802	215.775	-17.6344		147	24.6204	19.6963	166.029	18.2682	169.973	22.5904		147	24.6204	19.6963	-506.963	-28.3748	-512.804	-26.9819		147	24.6204	19.6963	-537.281	-29.6465	-487.379	-25.9126		147	24.6204	19.6963	-502.436	-2.20383	-501.968	-0.90368		147	24.6204	19.6963	-478.674	-26.0764	-477.627	-25.7025
152	24.6204	19.6963	224.564	-22.819	225.583	-21.0029		152	24.6204	19.6963	175.788	15.7681	179.766	19.8118		152	24.6204	19.6963	-502.089	-29.398	-507.92	-27.6268		152	24.6204	19.6963	-532.397	-29.2778	-482.505	-25.8658		152	24.6204	19.6963	-497.558	-1.49562	-497.095	-0.88095		152	24.6204	19.6963	-473.79	-27.329	-472.753	-26.0597
157	24.6204	19.6963	234.328	-21.8469	235.391	-22.1959		157	24.6204	19.6963	185.547	13.178	189.559	17.1641		157	24.6204	19.6963	-497.214	-29.583	-503.036	-28.5696		157	24.6204	19.6963	-527.512	-28.7696	-477.632	-25.6081		157	24.6204	19.6963	-492.68	-0.47799	-492.221	-0.83173		157	24.6204	19.6963	-468.905	-27.7919	-467.879	-26.3629
162	21.9532	17.5626	244.092	-22.9982	245.199	-22.7316		162	24.6204	19.6963	195.306	9.78762	199.351	14.7687		162	24.6204	19.6963	-492.339	-29.7711	-498.152	-29.6872		162	24.6204	19.6963	-522.628	-28.0343	-472.758	-24.9709		162	24.6204	19.6963	-487.802	-0.28227	-487.348	-0.10825		162	24.6204	19.6963	-464.021	-28.0384	-463.006	-26.5832
167	20.3118	16.2495	253.855	-24.1946	255.007	-23.1385		167	22.5003	18.0002	205.065	5.82026	209.144	12.3619		167	24.6204	19.6963	-487.465	-30.2253	-493.268	-29.8547		167	24.6204	19.6963	-517.744	-27.7116	-467.884	-24.0091		167	24.6204	19.6963	-482.924	-0.41324	-482.474	0.20527		167	24.6204	19.6963	-459.137	-26.418	-458.132	-26.4057
172	19.0808	15.2646	263.619	-23.9564	264.815	-22.6803		172	20.5854	16.4683	214.823	2.78594	218.937	8.40843		172	24.6204	19.6963	-482.59	-29.9416	-488.384	-29.9452		172	24.6204	19.6963	-512.859	-27.7039	-463.01	-23.981		172	24.6204	19.6963	-478.046	-0.42564	-477.601	-0.25845		172	24.6204	19.6963	-454.252	-28.4112	-453.258	-26.5056
177	17.9866	14.3893	273.383	-23.9613	274.623	-22.7435		177	19.2176	15.3741	224.582	1.73358	228.73	3.72677		177	23.8681	19.0945	-477.715	-29.772	-483.501	-30.1731		177	24.6204	19.6963	-507.975	-27.462	-458.137	-24.3118		177	24.6204	19.6963	-473.168	-0.69147	-472.727	-0.66491		177	24.6204	19.6963	-449.368	-28.5294	-448.384	-26.2184
182	17.0291	13.6233	283.146	-23.899	284.431	-23.5507		182	18.1233	14.4987	234.341	0.44998	238.523	2.92256		182	21.1325	16.906	-472.841	-29.6363	-478.617	-30.3453		182	24.6204	19.6963	-503.091	-27.176	-453.263	-24.7642		182	24.6204	19.6963	-468.29	-0.9572	-467.854	-1.04077		182	24.6204	19.6963	-444.483	-28.002	-443.511	-26.418
187	16.0716	12.8573	292.91	-23.3528	294.239	-21.4202		187	17.0291	13.6233	244.1	0.05554	248.316	0.83946		187	19.6279	15.7023	-467.966	-29.515	-473.733	-30.4639		187	24.6204	19.6963	-498.206	-26.832	-448.389	-25.0979		187	24.6204	19.6963	-463.412	-1.6641	-462.981	-0.98827		187	24.6204	19.6963	-439.599	-27.8661	-438.637	-26.7117
192	15.1142	12.0914	302.674	-22.558	304.047	-20.7671		192	16.0716	12.8573	253.859	-0.13307	258.109	-0.65244		192	18.3969	14.7175	-463.091	-29.2851	-468.849	-30.3527		192	24.6204	19.6963	-493.322	-26.4888	-443.515	-25.339		192	24.6204	19.6963	-458.534	-2.11033	-458.107	-0.70551		192	24.6204	19.6963	-434.714	-28.3099	-433.763	-25.9361
197	14.1567	11.3254	312.437	-21.5914	313.855	-20.5751		197	15.1142	12.0914	263.618	-0.23015	267.902	-1.27246		197	17.3027	13.8421	-458.217	-29.1371	-463.965	-30.0474		197	22.2267	17.7814	-488.437	-26.2783	-438.641	-25.7532		197	24.6204	19.6963	-453.655	-1.90264	-453.234	-0.47902		197	24.6204	19.6963	-429.83	-28.0457	-428.889	-25.1802
202	13.1993	10.5594	322.201	-20.2672	323.663	-18.4696		202	14.1567	11.3254	273.377	0.03304	277.695	-1.47308		202	16.2084	12.9667	-453.342	-28.7738	-459.081	-29.9351		202	20.3118	16.2495	-483.553	-26.137	-433.768	-26.1886		202	24.6204	19.6963	-448.777	-0.94481	-448.36	-0.32851		202	24.6204	19.6963	-424.946	-27.5671	-424.016	-24.8606
207	12.2418	9.79344	331.965	-19.368	333.471	-19.1948		207	13.1993	10.5594	283.135	-0.47844	287.487	-1.50507		207	15.251	12.2008	-448.468	-28.612	-454.197	-29.7965		207	18.8072	15.0458	-478.669	-25.9498	-428.894	-26.3254		207	24.6204	19.6963	-443.899	0.06192	-443.487	-0.36664		207	24.6204	19.6963	-420.061	-27.4439	-419.142	-24.9629
212	11.1476	8.91805	341.728	-17.2993	343.279	-16.3022		212	12.2418	9.79344	292.894	-0.29207	297.28	-1.58134		212	14.1567	11.3254	-443.593	-28.2239	-449.314	-29.5584		212	17.5762	14.061	-473.784	-25.7723	-424.02	-26.3607		212	24.6204	19.6963	-439.021	0.87396	-438.613	-0.27415		212	24.6204	19.6963	-415.177	-27.4473	-414.268	-24.9326
217	10.0533	8.04266	351.492	-17.7764	353.087	-17.4903		217	11.1476	8.91805	302.653	-0.42685	307.073	-1.5623		217	13.1993	10.5594	-438.718	-27.39	-444.43	-29.7686		217	16.482	13.1856	-468.9	-25.6367	-419.146	-26.3274		217	24.6204	19.6963	-434.143	0.8382	-433.74	0.17794		217	24.6204	19.6963	-410.292	-27.7422	-409.394	-24.8969
222	8.82231	7.05785	361.256	-19.1225	362.895	-18.1045		222	10.0533	8.04266	312.412	-0.43944	316.866	-1.42723		222	12.105	9.68402	-433.844	-27.0959	-439.546	-29.8796		222	15.3877	12.3102	-464.016	-25.4475	-414.272	-26.728		222	24.6204	19.6963	-429.265	-0.3508	-428.866	-0.06786		222	24.6204	19.6963	-405.408	-27.8636	-404.521	-25.3175
227	7.59129	6.07303	371.019	-18.2595	372.703	-17.731		227	8.82231	7.05785	322.171	-0.4105	326.659	-1.34145		227	11.0108	8.80863	-428.969	-27.397	-434.662	-29.4294		227	14.2935	11.4348	-459.131	-25.1331	-409.399	-27.3367		227	21.9532	17.5626	-424.387	-1.4702	-423.993	-0.22171		227	24.6204	19.6963	-400.523	-28.3317	-399.647	-26.4188
232	5.94993	4.75994	380.783	-18.1383	382.511	-17.7846		232	7.31773	5.85418	331.93	0.15115	336.452	-1.46068		232	9.91655	7.93324	-424.094	-27.4215	-429.778	-29.3705		232	13.1993	10.5594	-454.247	-25.1371	-404.525	-27.6867		232	19.9015	15.9212	-419.509	-1.25711	-419.119	-0.15514		232	24.6204	19.6963	-395.639	-28.6332	-394.773	-26.9866
237	3.62467	2.89973	390.547	-20.1775	392.319	-16.6531		237	5.67637	4.54109	341.689	-0.09871	346.245	-1.46392		237	8.54875	6.839	-419.22	-26.0264	-424.894	-29.0594		237	12.105	9.68402	-449.362	-25.3249	-399.651	-27.9409		237	18.3969	14.7175	-414.631	-0.9915	-414.246	0.03747		237	24.6204	19.6963	-390.755	-28.5097	-389.899	-26.6578
242	0	0	400.31	-19.3698	402.127	-16.5435		242	3.07755	2.46204	351.447	-0.65114	356.037	-1.47695		242	7.04417	5.63533	-414.345	-25.2208	-420.011	-28.0669		242	10.874	8.6992	-444.478	-25.437	-394.777	-28.1333		242	17.0291	13.6233	-409.753	-0.64396	-409.372	0.13891		242	24.6204	19.6963	-385.87	-28.2979	-385.026	-27.29
247	0	0	410.074	-18.7737	411.935	-18.9988		247	0	0	361.206	-0.97415	365.83	-1.17613		247	5.12925	4.1034	-409.47	-24.445	-415.127	-26.6327		247	9.64299	7.71439	-439.594	-25.2231	-389.903	-28.2892		247	15.7981	12.6385	-404.875	-0.28137	-404.499	0.23087		247	24.6204	19.6963	-380.986	-28.4265	-380.152	-26.9848
252	0	0	419.838	-18.5863	421.743	-17.0861		252	0	0	370.965	-1.14634	375.623	1.31213		252	1.70975	1.3678	-404.596	-24.5291	-410.243	-25.8342		252	8.13841	6.51073	-434.709	-25.1481	-385.03	-28.4847		252	14.4303	11.5442	-399.997	-0.08159	-399.625	0.33545		252	24.6204	19.6963	-376.101	-28.6266	-375.278	-27.5732
257	0	0	429.601	-18.1624	431.551	-16.6046		257	0	0	380.724	-0.99753	385.416	2.35811		257	0	0	-399.721	-25.6211	-405.359	-25.7353		257	6.36027	5.08821	-429.825	-24.9186	-380.156	-28.5288		257	13.1993	10.5594	-395.119	0.08958	-394.752	0.32453		257	21.5428	17.2343	-371.217	-28.6746	-370.405	-27.7023
262	0	0	439.365	-18.7985	441.359	-15.8352		262	0	0	390.483	-0.89091	395.209	1.20191		262	0	0	-394.846	-26.5656	-400.475	-26.6664		262	4.03501	3.22801	-424.941	-25.2205	-375.282	-28.6215		262	11.9682	9.5746	-390.241	0.24129	-389.878	0.15833		262	19.3544	15.4835	-366.332	-28.3622	-365.531	-27.5361
267	0	0	449.128	-19.5951	451.167	-16.2291		267	0	0	400.242	-1.20679	405.002	0.02146		267	0	0	-389.972	-26.7849	-395.591	-27.5784		267	0	0	-420.056	-25.788	-370.408	-28.7638		267	10.6005	8.48036	-385.363	0.52864	-385.005	0.35076		267	17.713	14.1704	-361.448	-28.2416	-360.657	-27.6257
272	0	0	458.892	-19.8611	460.975	-17.7743		272	0	0	410.001	-1.08567	414.795	0.05135		272	0	0	-385.097	-27.607	-390.708	-27.2242		272	0	0	-415.172	-25.8947	-365.534	-28.9618		272	9.09587	7.27669	-380.485	0.68244	-380.131	0.22683		272	16.2084	12.9667	-356.564	-28.6046	-355.783	-27.5218
277	0	0	468.656	-20.4824	470.783	-18.3507		277	0	0	419.76	-0.72456	424.587	-0.12323		277	0	0	-380.222	-27.8425	-385.824	-26.5985		277	0	0	-410.287	-25.8223	-360.661	-29.1728		277	7.18095	5.74476	-375.607	0.79871	-375.258	0.05457		277	14.7038	11.7631	-351.679	-28.5217	-350.91	-27.836
282	0	0	478.419	-20.7009	480.59	-18.8121		282	0	0	429.519	1.39987	434.38	-0.04922		282	0	0	-375.348	-27.6466	-380.94	-26.0415		282	0	0	-405.403	-25.8744	-355.787	-29.2864		282	4.85569	3.88455	-370.729	0.88948	-370.384	-0.12799		282	13.3361	10.6688	-346.795	-28.1081	-346.036	-27.2439
287	0	0	488.183	-22.8134	490.398	-19.2602		287	0	0	439.277	2.46709	444.173	-0.2981		287	0	0	-370.473	-27.891	-376.056	-25.7763		287	0	0	-400.519	-25.8118	-350.913	-29.2491		287	0	0	-365.851	0.77624	-365.511	-0.21165		287	11.8315	9.46517	-341.91	-27.6603	-341.162	-27.4549
292	0	0	497.947	-23.0813	500.206	-19.689		292	0	0	449.036	0.58895	453.966	-0.23995		292	0	0	-365.599	-27.134	-371.172	-25.7638		292	0	0	-395.634	-25.8806	-346.039	-29.3058		292	0	0	-360.973	0.7889	-360.637	-0.13266		292	10.1901	8.15208	-337.026	-27.4675	-336.288	-27.4484
297	0	0	507.71	-23.0075	510.014	-20.3284		297	0	0	458.795	-1.32833	463.759	-0.38642		297	0	0	-360.724	-26.9052	-366.288	-25.6661		297	0	0	-390.75	-25.9384	-341.165	-29.0834		297	0	0	-356.095	1.0223	-355.764	-0.34896		297	8.27519	6.62015	-332.141	-27.229	-331.415	-27.7204
302	0	0	517.474	-23.4996	519.822	-20.7612		302	0	0	468.554	-1.51449	473.552	0.71696		302	0	0	-355.849	-26.2109	-361.404	-25.5279		302	0	0	-385.866	-25.9587	-336.292	-28.9169		302	0	0	-351.217	1.10135	-350.891	-0.46118		302	5.81315	4.65052	-327.257	-25.9309	-326.541	-27.2437
307	0	0	527.238	-24.1805	529.63	-21.4899		307	0	0	478.313	-1.28058	483.345	3.52226		307	0	0	-350.975	-25.7859	-356.521	-25.3939		307	0	0	-380.981	-25.9669	-331.418	-28.7967		307	0	0	-346.339	1.31756	-346.017	-0.36432		307	0.88907	0.71126	-322.373	-24.2564	-321.667	-25.6436
312	0	0	537.001	-24.8079	539.438	-22.2974		312	0	0	488.072	-1.40204	493.138	5.23162		312	0	0	-346.1	-25.4782	-351.637	-24.9601		312	0	0	-376.097	-25.8455	-326.544	-28.575		312	0	0	-341.461	1.40686	-341.144	-0.12872		312	0	0	-317.488	-21.1002	-316.793	-23.5491
317	0	0	546.765	-25.3679	549.246	-23.0206		317	0	0	497.831	-1.3784	502.93	3.76262		317	0	0	-341.225	-25.3282	-346.753	-24.8842		317	0	0	-371.212	-25.7018	-321.67	-28.6745		317	0	0	-336.583	1.41924	-336.27	-0.03116		317	0	0	-312.604	-18.4003	-311.92	-20.9638
322	0	0	556.529	-25.7764	559.054	-22.905		322	0	0	507.589	-1.3266	512.723	0.97826		322	0	0	-336.351	-25.3841	-341.869	-24.5779		322	0	0	-366.328	-25.5895	-316.797	-28.5582		322	0	0	-331.705	1.43672	-331.397	-0.04895		322	0	0	-307.719	-16.057	-307.046	-18.675
327	0	0	566.292	-25.2805	568.862	-22.6491		327	0	0	517.348	-1.40986	522.516	0.31622		327	0	0	-331.476	-24.6448	-336.985	-24.231		327	0	0	-361.444	-25.2153	-311.923	-28.4098		327	0	0	-326.827	1.43847	-326.523	0.3049		327	0	0	-302.835	-13.5784	-302.172	-15.9393
332	0	0	576.056	-24.3719	578.67	-22.38		332	0	0	527.107	-1.3547	532.309	0.57766		332	0	0	-326.601	-24.4333	-332.101	-24.0117		332	0	0	-356.559	-25.2161	-307.049	-28.1644		332	0	0	-321.949	1.5546	-321.65	0.42149		332	0	0	-297.95	-10.5139	-297.298	-12.2368
337	0	0	585.82	-23.681	588.478	-21.9935		337	0	0	536.866	-1.22035	542.102	0.76308		337	0	0	-321.727	-24.2339	-327.218	-23.7004		337	0	0	-351.675	-25.3736	-302.175	-27.902		337	0	0	-317.071	1.96504	-316.776	0.52955		337	0	0	-293.066	-8.2093	-292.425	-9.70839
342	0	0	595.583	-20.7094	598.286	-18.9752		342	0	0	546.625	-1.06126	551.895	0.81828		342	0	0	-316.852	-23.9758	-322.334	-23.2814		342	0	0	-346.791	-25.4023	-297.301	-27.611		342	0	0	-312.193	2.19548	-311.903	1.04415		342	0	0	-288.181	-6.03473	-287.551	-7.01142
347	0	0	605.347	-15.886	608.094	-14.4019		347	0	0	556.384	-0.60213	561.688	0.78859		347	0	0	-311.977	-23.8799	-317.45	-23.0201		347	0	0	-341.906	-25.1549	-292.428	-27.4904		347	0	0	-307.315	2.20246	-307.029	1.2154		347	0	0	-283.297	-4.95904	-282.677	-4.04945
352	0	0	615.111	-11.4989	617.902	-10.641		352	0	0	566.143	0.95439	571.481	0.62321		352	0	0	-307.103	-23.863	-312.566	-22.8337		352	0	0	-337.022	-25.089	-287.554	-27.1636		352	0	0	-302.437	2.60793	-302.156	1.75763		352	0	0	-278.413	-3.64135	-277.803	-2.71492
357	0	0	624.874	-8.34756	627.71	-7.46464		357	0	0	575.902	2.49557	581.273	0.63367		357	0	0	-302.228	-23.6892	-307.682	-22.7941		357	0	0	-332.137	-24.9239	-282.68	-26.7965		357	0	0	-297.559	3.66031	-297.282	2.35818		357	0	0	-273.528	-2.73596	-272.93	-2.02971
362	0	0	634.638	-6.3786	637.518	-5.48611		362	0	0	585.66	4.19371	591.066	1.12774		362	0	0	-297.353	-23.5121	-302.798	-22.9841		362	0	0	-327.253	-24.9153	-277.806	-26.3506		362	0	0	-292.681	5.58143	-292.409	3.91782		362	0	0	-268.644	-2.35459	-268.056	-1.77884
367	0	0	644.402	-4.74242	647.326	-3.57359		367	0	0	595.419	8.42255	600.859	2.22104		367	0	0	-292.479	-23.413	-297.914	-23.4196		367	0	0	-322.369	-24.5726	-272.932	-26.0988		367	0	0	-287.803	7.69551	-287.535	6.40296		367	0	0	-263.759	-2.0744	-263.182	-2.22432
372	0	0	654.165	-3.14326	657.134	-2.21895		372	0	0	605.178	12.3738	610.652	5.72542		372	0	0	-287.604	-23.1721	-293.031	-23.1334		372	0	0	-317.484	-24.2693	-268.059	-25.7426		372	0	0	-282.925	10.2204	-282.662	9.29234		372	0	0	-258.875	-2.05793	-258.308	-1.85647
377	0	0	663.929	-1.95331	666.942	-1.09809		377	0	0	614.937	14.8594	620.445	8.63303		377	0	0	-282.73	-23.1458	-288.147	-22.5417		377	0	0	-312.6	-24.3156	-263.185	-24.2875		377	0	0	-278.047	12.3973	-277.788	11.5345		377	0	0	-253.99	-2.10315	-253.435	-2.31264
382	0	0	673.693	-0.54911	676.75	-0.32845		382	0	0	624.696	17.572	630.238	10.3029		382	0	0	-277.855	-23.0954	-283.263	-22.4094		382	0	0	-307.716	-24.3537	-258.311	-21.1152		382	0	0	-273.169	14.0308	-272.915	13.9632		382	0	0	-249.106	-2.37566	-248.561	-2.9884
387	0	0	683.456	0.51302	686.558	0.32879		387	0	0	634.455	20.4262	640.031	12.3883		387	0	0	-272.98	-23.0659	-278.379	-22.2182		387	0	0	-302.831	-24.4058	-253.437	-17.9688		387	0	0	-268.291	16.2309	-268.041	16.2455		387	0	0	-244.222	-2.35231	-243.687	-3.11587
392	0	0	693.22	0.5859	696.366	0.28242		392	0	0	644.214	22.6623	649.823	15.6575		392	0	0	-268.106	-22.2396	-273.495	-22.1005		392	0	0	-297.947	-24.3809	-248.563	-15.5992		392	0	0	-263.413	19.1835	-263.168	18.0443		392	0	0	-239.337	-2.34314	-238.813	-3.04353
397	0	0	702.984	0.16411	706.174	-0.67827		397	0	0	653.972	23.7665	659.616	18.943		397	0	0	-263.231	-20.1266	-268.611	-21.867		397	0	0	-293.062	-24.255	-243.69	-14.5877		397	0	0	-258.535	20.0087	-258.294	20.2024		397	0	0	-234.453	-2.11498	-233.94	-3.3925
402	0	0	712.747	-1.05802	715.982	-1.47338		402	0	0	663.731	24.4628	669.409	21.6334		402	0	0	-258.356	-18.3784	-263.728	-21.3988		402	0	0	-288.178	-24.4807	-238.816	-13.2864		402	0	0	-253.657	21.7909	-253.421	22.3414		402	0	0	-229.568	-1.60624	-229.066	-4.37043
407	0	0	722.511	-2.58518	725.79	-2.69455		407	0	0	673.49	24.7611	679.202	23.3349		407	0	0	-253.482	-16.9001	-258.844	-20.5543		407	0	0	-283.294	-24.2404	-233.942	-12.047		407	0	0	-248.779	23.0781	-248.547	23.2702		407	0	0	-224.684	-1.07425	-224.192	-4.60407
412	0	0	732.275	-4.10688	735.598	-4.27224		412	0	0	683.249	24.5347	688.995	24.1193		412	0	0	-248.607	-15.3458	-253.96	-18.9617		412	0	0	-278.409	-22.0631	-229.068	-10.9347		412	0	0	-243.901	23.7741	-243.674	24.8406		412	0	0	-219.799	-0.90996	-219.318	-4.42747
417	0	0	742.038	-5.42369	745.406	-5.2354		417	0	0	693.008	24.1806	698.788	23.8406		417	0	0	-243.732	-13.8204	-249.076	-16.8131		417	0	0	-273.525	-19.6358	-224.194	-9.3272		417	0	0	-239.023	24.4674	-238.8	25.3509		417	0	0	-214.915	-1.03264	-214.445	-4.27493
422	0	0	751.802	-6.293	755.214	-6.2784		422	0	0	702.767	23.4968	708.581	23.2029		422	0	0	-238.858	-12.4515	-244.192	-15.114		422	0	0	-268.641	-17.9964	-219.321	-6.99018		422	0	0	-234.145	25.0214	-233.927	25.5341		422	0	0	-210.031	-0.58819	-209.571	-4.23667
427	0	0	761.566	-7.44929	765.022	-7.85391		427	0	0	712.526	22.2351	718.374	22.7562		427	0	0	-233.983	-10.8293	-239.308	-13.7325		427	0	0	-263.756	-16.253	-214.447	-5.70345		427	0	0	-229.267	25.7736	-229.054	25.3422		427	0	0	-205.146	-0.10659	-204.697	-3.93892
432	0	0	771.329	-8.84965	774.83	-9.6989		432	0	0	722.285	21.2017	728.167	22.1675		432	0	0	-229.108	-9.3423	-234.424	-12.5385		432	0	0	-258.872	-14.7779	-209.573	-4.36942		432	0	0	-224.389	26.3038	-224.18	25.3681		432	0	0	-200.262	-0.4189	-199.823	-4.15038
			781.093	-9.94605	784.638	-10.5868					732.043	19.9539	737.959	21.1268					-224.234	-8.00891	-229.541	-11.4076					-253.987	-14.0334	-204.699	-3.57526													-195.377	-0.34804	-194.95	-4.75327
			790.857	-12.1488	794.445	-11.3458					741.802	18.2593	747.752	19.9188					-219.359	-7.05945	-224.657	-10.3159					-249.103	-13.5689	-199.825	-2.70219													-190.493	-0.24886	-190.076	-5.00685
			800.62	-11.5623	804.253	-11.2924					751.561	16.6939	757.545	18.4692					-214.484	-5.57886	-219.773	-9.29145					-244.219	-12.1478	-194.952	-1.93558													-185.608	-0.26222	-185.202	-4.64815
			810.384	-10.3291	814.061	-9.73027					761.32	15.1708	767.338	17.1786					-209.61	-4.75214	-214.889	-7.96661					-239.334	-10.8842	-190.078	-1.61061													-180.724	0.19431	-180.328	-4.25225
			820.148	-10.4165	823.869	-9.04355					771.079	14.1817	777.131	15.8668					-204.735	-3.95485	-210.005	-6.9951					-234.45	-9.59609	-185.204	-1.50974													-175.84	-0.04471	-175.455	-4.79578
			829.911	-10.1314	833.677	-8.9158					780.838	13.4191	786.924	14.3191					-199.861	-3.14227	-205.121	-5.9249					-229.566	-8.05509	-180.33	-1.07036													-170.955	-0.00321	-170.581	-4.77193
			839.675	-9.40316	843.485	-8.55028					790.597	12.6132	796.717	13.171					-194.986	-2.58138	-200.238	-4.62129					-224.681	-6.6804	-175.457	-1.22314													-166.071	0.31161	-165.707	-4.78268
			849.439	-8.72611	853.293	-7.41411					800.356	12.7433	806.509	12.5473					-190.111	-2.36555	-195.354	-3.07646					-219.797	-5.69319	-170.583	-1.74903													-161.186	-0.42008	-160.834	-4.5797
			859.202	-8.21446	863.101	-5.75271					810.115	13.2723	816.302	13.6495					-185.237	-2.41896	-190.47	-1.71985					-214.912	-4.9034	-165.709	-1.32471													-156.302	-0.40893	-155.96	-4.4497
			868.966	-6.91579	872.909	-4.61138					819.873	13.4706	826.095	13.5724					-180.362	-2.53618	-185.586	-0.81837					-210.028	-4.18854	-160.835	-0.50079													-151.417	-0.19851	-151.086	-4.34565
			878.73	-5.51069	882.717	-3.53102					829.632	14.3427	835.888	11.9623					-175.487	-2.10867	-180.702	-0.29105					-205.144	-3.62249	-155.961	-0.03344													-146.533	-0.34671	-146.212	-4.09374
			888.493	-4.63815	892.525	-1.8723					839.391	15.188	845.681	11.7452					-170.613	-1.46691	-175.818	-0.12416					-200.259	-3.13356	-151.088	-0.30873													-141.649	-1.42099	-141.339	-4.33893
			898.257	-3.86766	902.333	0.43418					849.15	16.2067	855.474	11.7569					-165.738	-2.02737	-170.935	-0.49524					-195.375	-2.15386	-146.214	-0.97371													-136.764	-1.1905	-136.465	-4.01911
			908.021	-3.06424	912.141	1.5946					858.909	17.1755	865.267	11.9682					-160.863	-2.16697	-166.051	-0.69271					-190.491	-1.50763	-141.34	-2.11433													-131.88	-1.53155	-131.591	-4.06162
			917.784	-2.27393	921.949	2.5655					868.668	18.4198	875.059	12.4632					-155.989	-1.60875	-161.167	-0.69059					-185.606	-1.09971	-136.466	-2.86437													-126.995	-2.05115	-126.717	-3.8367
			927.548	-1.73347	931.757	2.68301					878.427	19.9589	884.852	13.6112					-151.114	-0.87207	-156.283	-1.08488					-180.722	-0.75695	-131.592	-2.51083													-122.111	-1.99461	-121.844	-2.77128
			937.312	-1.67358	941.565	2.32161					888.185	20.5829	894.645	15.3631					-146.239	-0.51327	-151.399	-0.84569					-175.837	-0.66998	-126.719	-1.88481													-117.226	-1.73334	-116.97	-2.17398
			947.075	-2.23631	951.373	1.41354					897.944	20.8339	904.438	16.4402					-141.365	-0.7219	-146.515	-1.19126					-170.953	-0.7798	-121.845	-1.53743													-112.342	-2.16023	-112.096	-1.95555
			956.839	-2.82162	961.181	0.0876					907.703	22.2396	914.231	17.3125					-136.49	-0.94801	-141.631	-1.71325					-166.069	-1.25068	-116.971	-0.58092													-107.457	-2.27574	-107.222	-2.18104
			966.603	-3.23521	--	--					917.462	23.63	924.024	18.8229					-131.615	-0.7295	-136.748	-1.71357					-161.184	-1.71043	-112.097	0.56341													-102.573	-2.34868	-102.349	-2.29389
											927.221	24.5905	933.817	20.4087					-126.741	-1.35966	-131.864	-0.66962					-156.3	-1.47638	-107.223	1.29421													-97.6886	-2.45098	-97.4749	-2.69069
											936.98	24.6526	943.61	22.1985					-121.866	-1.46186	-126.98	0.78718					-151.416	-1.49575	-102.35	2.32118													-92.8042	-2.26179	-92.6011	-1.9954
											946.739	23.9507	953.403	24.0446					-116.992	-1.52222	-122.096	0.91607					-146.531	-1.69851	-97.4758	2.15618													-87.9197	-2.08435	-87.7274	-1.96255
											956.497	23.2945	963.195	24.7449					-112.117	-1.55834	-117.212	1.34752					-141.647	-1.27692	-92.602	1.42039													-83.0353	-2.13266	-82.8536	-2.21489
											--	--	972.988	24.2686					-107.242	-1.10513	-112.328	1.47092					-136.762	-0.84332	-87.7282	0.44447													-78.1509	-2.2079	-77.9799	-2.73292
											--	--	982.781	23.3138					-102.368	-1.24951	-107.445	0.75347					-131.878	-0.91339	-82.8544	-1.70788													-73.2665	-2.477	-73.1061	-2.59794
											--	--	992.574	21.8516					-97.493	-2.10322	-102.561	0.12273					-126.994	-0.42656	-77.9807	-3.91669													-68.382	-2.93387	-68.2324	-2.63918
																			-92.6183	-2.15739	-97.6768	-0.66998					-122.109	0.28383	-73.1069	-4.52967													-63.4976	-2.53109	-63.3586	-3.09925
																			-87.7437	-1.63108	-92.793	-1.27785					-117.225	0.64975	-68.2331	-4.56123													-58.6131	-1.80907	-58.4849	-3.17685
																			-82.869	-2.30285	-87.9091	-1.5369					-112.341	0.50947	-63.3593	-4.32587													-53.7287	-1.13453	-53.6112	-3.43189
																			-77.9944	-2.14949	-83.0253	-1.73					-107.456	0.09282	-58.4855	-4.09831													-48.8443	-0.70118	-48.7374	-2.7873
																			-73.1197	-1.85481	-78.1415	-1.51613					-102.572	-0.48869	-53.6117	-3.87507													-43.9599	0.18161	-43.8637	-2.11555
																			-68.2451	-1.40857	-73.2576	-1.33156					-97.6875	0.00366	-48.7379	-4.09407													-39.0754	-0.57958	-38.9899	-2.17467
																			-63.3704	-1.91335	-68.3738	-1.67395					-92.8031	-0.13411	-43.8641	-4.48567													-34.191	-1.25155	-34.1162	-1.76422
																			-58.4958	-2.56614	-63.4899	-2.29344					-87.9187	-0.61711	-38.9903	-3.99658													-29.3066	-1.63919	-29.2424	-1.5723
																			-53.6212	-3.27271	-58.6061	-2.69327					-83.0343	-1.24155	-34.1165	-3.24048													-24.4221	-2.31506	-24.3687	-1.64752
																			-48.7465	-4.06074	-53.7222	-2.06329					-78.15	-2.04195	-29.2427	-3.73153													-19.5377	-2.89147	-19.4949	-1.54852
																			-43.8719	-4.7552	-48.8384	-0.95596					-73.2656	-2.20582	-24.3689	-4.89722													-14.6533	-3.11002	-14.6212	-1.18689
																			-38.9972	-5.28873	-43.9546	-0.38254					-68.3812	-2.63829	-19.4951	-5.55987													-9.7688	-3.22881	-9.7475	-1.16011
																			-34.1226	-5.87586	-39.0707	-0.61886					-63.4968	-2.8313	-14.6213	-5.496													-4.8844	-3.4724	-4.8737	-0.95438
																			-29.2479	-6.08683	-34.1869	-1.46018					-58.6125	-2.90818	-9.7475	-5.32936													0	-3.3047	0	-1.87801
																			-24.3733	-5.91872	-29.303	-2.84651					-53.7281	-3.49799	-4.8738	-4.56839													4.8845	-3.57168	4.8738	-2.64515
																			-19.4986	-5.86406	-24.4192	-4.39565					-48.8437	-4.49815	2.27374e-13	-4.24879													9.7689	-3.52774	9.7475	-2.5908
																			-14.624	-5.90179	-19.5353	-5.31226					-43.9593	-5.90834	4.8738	-3.98595													14.6533	-4.12047	14.6213	-1.98899
																			-9.7493	-5.96066	-14.6515	-5.53623					-39.075	-7.25964	9.7476	-3.73737													19.5378	-3.92975	19.495	-1.68267
																			-4.8747	-6.42094	-9.7676	-5.96679					-34.1906	-7.76449	14.6214	-3.7254													24.4222	-3.95687	24.3688	-1.5886
																			0	-6.89555	-4.8838	-5.92102					-29.3062	-7.25112	19.4952	-3.91922													29.3066	-3.21117	29.2425	-1.40028
																			4.8746	-7.07188	-2.27374e-13	-5.3976					-24.4218	-6.86843	24.369	-4.29114													34.1911	-2.66605	34.1162	-1.21471
																			9.7493	-7.09494	4.8839	-4.76266					-19.5375	-6.67065	29.2428	-4.42183													39.0755	-3.4002	38.99	-0.45147
																			14.6239	-7.016	9.7677	-4.55063					-14.6531	-6.89933	34.1166	-4.35378													43.9599	-3.03112	43.8637	-0.49884
																			19.4985	-6.77018	14.6516	-4.66306					-9.7687	-7.60849	38.9904	-4.23879													48.8444	-3.06763	48.7375	-0.5224
																			24.3732	-6.18223	19.5354	-4.67796					-4.8843	-8.26577	43.8642	-4.54151													53.7288	-3.0988	53.6112	-0.40618
																			29.2478	-5.63359	24.4193	-4.39444					0	-8.23489	48.738	-3.81351													58.6132	-2.29183	58.485	-0.31717
																			34.1225	-5.01627	29.3031	-4.32133					4.8844	-7.55024	53.6118	-3.3405													63.4977	-2.20016	63.3587	-0.40771
																			38.9971	-4.25778	34.187	-4.11652					9.7688	-6.75461	58.4856	-3.1596													68.3821	-2.66607	68.2325	-0.19164
																			43.8718	-3.61302	39.0708	-3.79923					14.6531	-6.05869	63.3593	-3.25272													73.2665	-2.42314	73.1062	0.00589
																			48.7464	-3.18915	43.9546	-3.71445					19.5375	-5.94714	68.2331	-3.93949													78.151	-2.1007	77.9799	-0.08951
																			53.6211	-3.15684	48.8385	-3.75986					24.4219	-5.51233	73.1069	-4.47168													83.0354	-2.16861	82.8537	-0.85603
																			58.4957	-3.43259	53.7223	-3.67237					29.3063	-5.01535	77.9807	-4.80738													87.9198	-2.11877	87.7274	-1.71922
																			63.3704	-3.32588	58.6062	-2.89986					34.1906	-4.03937	82.8545	-4.63495													92.8043	-2.05916	92.6012	-2.07853
																			68.245	-2.63817	63.49	-2.60061					39.075	-2.61812	87.7283	-4.12025													97.6887	-2.14912	97.4749	-2.15947
																			73.1197	-2.37059	68.3739	-2.35727					43.9594	-1.58669	92.6021	-3.89159													102.573	-1.82127	102.349	-1.7528
																			77.9943	-2.10216	73.2577	-2.30355					48.8438	-1.32323	97.4759	-3.12901													107.458	-1.73042	107.222	-1.82967
																			82.869	-0.82267	78.1416	-2.20623					53.7281	-1.42938	102.35	-2.61911													112.342	-2.67052	112.096	-1.6439
																			87.7436	-0.82507	83.0254	-2.1234					58.6125	-1.62168	107.224	-2.64462													117.226	-3.58981	116.97	-2.11946
																			92.6182	-0.78984	87.9093	-2.02984					63.4969	-1.49506	112.097	-2.93807													122.111	-4.08138	121.844	-2.23806
																			97.4929	-0.69348	92.7931	-2.2115					68.3813	-0.79013	116.971	-3.35352													126.995	-4.40327	126.717	-2.59724
																			102.368	-0.46547	97.6769	-2.08725					73.2656	-0.31959	121.845	-3.5886													131.88	-3.85562	131.591	-2.88025
																			107.242	-0.52447	102.561	-2.18584					78.15	0.10186	126.719	-3.19598													136.764	-3.64578	136.465	-2.23632
																			112.117	-0.76033	107.445	-2.0509					83.0344	0.14166	131.593	-2.10455													141.649	-3.50328	141.339	-2.11944
																			116.992	-0.99566	112.329	-1.17002					87.9188	0.19734	136.466	-0.08682													146.533	-2.46601	146.212	-2.36918
																			121.866	-1.20874	117.212	-0.79142					92.8031	-0.10738	141.34	0.70242													151.417	-2.50956	151.086	-2.89095
																			126.741	-1.16193	122.096	-1.1953					97.6875	-0.4026	146.214	1.27228													156.302	-2.72905	155.96	-2.95099
																			131.615	-0.31707	126.98	-1.37173					102.572	-0.26363	151.088	1.49961													161.186	-2.57761	160.834	-2.98269
																			136.49	0.62059	131.864	-1.73768					107.456	-0.13302	155.961	1.21951													166.071	-2.15579	165.707	-2.53891
																			141.365	1.25025	136.748	-1.53411					112.341	0.35909	160.835	0.4796													170.955	-0.96894	170.581	-2.46803
																			146.239	1.37122	141.631	-1.48791					117.225	0.57538	165.709	-0.5191													175.84	-1.11196	175.455	-2.65195
																			151.114	1.38411	146.515	-1.98744					122.109	0.36913	170.583	-1.20426													180.724	-1.75956	180.329	-2.42838
																			155.989	1.31393	151.399	-1.98459					126.994	-0.14827	175.457	-2.07378													185.608	-1.70788	185.202	-1.92461
																			160.863	0.76105	156.283	-2.35356					131.878	-0.52807	180.33	-3.01077													190.493	-1.03376	190.076	-1.16042
																			165.738	-0.39871	161.167	-2.15634					136.762	-0.03802	185.204	-3.68997													195.377	-0.58885	194.95	-2.34448
																			170.613	-2.49891	166.051	-2.29241					141.647	0.40584	190.078	-4.89139													200.262	-0.51216	199.823	-2.49813
																			175.487	-3.73956	170.935	-2.36563					146.531	0.40385	194.952	-6.56487													205.146	-0.5326	204.697	-1.95411
																			180.362	-4.57612	175.819	-2.44392					151.416	0.20631	199.826	-8.41265													210.031	-0.20667	209.571	-1.40971
																			185.237	-5.52855	180.702	-2.37636					156.3	-0.40251	204.699	-10.2098													214.915	-0.15019	214.445	-1.39673
																			190.111	-6.40385	185.586	-2.03674					161.184	-0.2723	209.573	-11.9909													219.799	-0.86223	219.319	-1.62359
																			194.986	-7.52064	190.47	-2.4177					166.069	-0.40834	214.447	-13.2959													224.684	-0.69232	224.192	-2.06616
																			199.861	-8.39239	195.354	-4.0627					170.953	-0.30852	219.321	-14.9081													229.568	-0.31856	229.066	-3.11869
																			204.735	-9.38396	200.238	-5.09711					175.838	-0.33343	224.195	-16.8262													234.453	-0.78952	233.94	-3.69597
																			209.61	-10.6657	205.121	-6.06918					180.722	-0.64763	229.068	-18.3567													239.337	-1.45903	238.814	-4.51968
																			214.484	-11.763	210.005	-7.25968					185.606	-1.30121	233.942	-19.4251													244.222	-2.06001	243.687	-5.28687
																			219.359	-12.6018	214.889	-8.71211					190.491	-2.94739	238.816	-21.5846													249.106	-3.27907	248.561	-6.86358
																			224.234	-14.2018	219.773	-10.0075					195.375	-5.31989	243.69	-23.6416													253.99	-3.77424	253.435	-8.76154
																			229.108	-15.0377	224.657	-10.7892					200.259	-7.53262	248.564	-25.0106													258.875	-4.46678	258.308	-9.87358
																			233.983	-16.8305	229.541	-11.4647					205.144	-9.05156	253.437	-25.5905													263.759	-6.01338	263.182	-11.6756
																			238.858	-18.7508	234.425	-12.5317					210.028	-9.79815	258.311	-26.1816													268.644	-7.42576	268.056	-13.8806
																			243.732	-20.5774	239.308	-13.9404					214.912	-10.5249	263.185	-26.8868													273.528	-8.67625	272.93	-16.3336
																			248.607	-21.7555	244.192	-15.5977					219.797	-11.7399	268.059	-27.3574													278.413	-10.9524	277.803	-19.477
																			253.482	-22.2229	249.076	-17.6189					224.681	-13.1991	272.933	-27.8325													283.297	-12.4572	282.677	-21.941
																			258.356	-22.2401	253.96	-20.0553					229.566	-14.8129	277.806	-28.18													288.182	-15.0497	287.551	-24.0645
																			263.231	-22.2371	258.844	-19.7445					234.45	-16.5385	282.68	-28.3437													293.066	-17.0286	292.425	-26.0976
																			268.106	-22.8458	263.728	-19.3743					239.334	-18.5292	287.554	-28.6685													297.95	-19.7169	297.298	-27.938
																			272.98	-22.8657	268.611	-19.4036					244.219	-20.1687	292.428	-28.9815													302.835	-21.0267	302.172	-28.8915
																			277.855	-22.9027	273.495	-20.2577					249.103	-21.5638	297.301	-29.2259													307.719	-24.3009	307.046	-29.1607
																			282.729	-22.9893	278.379	-21.4882					253.988	-22.0717	302.175	-29.39													312.604	-23.8804	311.92	-30.4905
																			287.604	-23.1507	283.263	-22.4069					258.872	-22.4176	307.049	-29.3778													317.488	-25.8034	316.793	-31.1764
																			292.479	-23.4052	288.147	-22.6299					263.756	-22.9186	311.923	-29.4589													322.373	-26.3258	321.667	-31.3924
																			297.353	-23.4637	293.031	-22.9086					268.641	-23.5535	316.797	-29.4161													327.257	-26.4373	326.541	-31.5016
																			302.228	-23.512	297.915	-23.1439					273.525	-24.3076	321.67	-29.3404													332.141	-25.9895	331.415	-31.3277
																			307.103	-23.6163	302.798	-23.356					278.409	-24.9374	326.544	-29.2959													337.026	-25.7251	336.288	-31.3359
																			311.977	-23.6713	307.682	-23.3559					283.294	-25.2934	331.418	-29.2551													341.91	-25.8888	341.162	-31.4407
																			316.852	-23.8211	312.566	-23.7001					288.178	-25.5286	336.292	-29.2233													346.795	-25.6322	346.036	-31.0516
																			321.727	-23.6476	317.45	-24.1169					293.062	-25.8491	341.166	-29.1308													351.679	-25.6554	350.91	-30.523
																			326.601	-24.0532	322.334	-23.8259					297.947	-26.1562	346.039	-29.1347													356.564	-25.7799	355.783	-29.6695
																			331.476	-24.2097	327.218	-24.4496					302.831	-26.4202	350.913	-29.2288													361.448	-26.0294	360.657	-29.7629
																			336.351	-24.3987	332.101	-24.9307					307.716	-26.6887	355.787	-29.0852													366.332	-25.9547	365.531	-28.8277
																			341.225	-24.3034	336.985	-25.7104					312.6	-27.1248	360.661	-28.8942													371.217	-25.8068	370.405	-27.7534
																			346.1	-24.6323	341.869	-26.0929					317.484	-27.3975	365.534	-28.397													376.101	-25.6297	375.278	-27.0269
																			350.974	-25.0915	346.753	-26.4242					322.369	-27.2057	370.408	-27.9112													380.986	-25.3758	380.152	-26.7752
																			355.849	-25.23	351.637	-26.8603					327.253	-27.5012	375.282	-27.1175													385.87	-25.7346	385.026	-26.806
																			360.724	-25.3428	356.521	-26.6629					332.137	-27.6105	380.156	-26.1192													390.755	-25.5611	389.9	-25.7993
																			365.599	-25.7306	361.404	-27.1088					337.022	-27.9872	385.03	-26.5357													395.639	-24.7318	394.773	-23.8156
																			370.473	-25.7834	366.288	-26.8893					341.906	-28.2334	389.904	-27.2825													400.524	-24.494	399.647	-22.6142
																			375.348	-25.8471	371.172	-26.0663					346.791	-28.4093	394.777	-27.3538													405.408	-24.1187	404.521	-21.58
																			380.222	-24.5366	376.056	-25.922					351.675	-28.4607	399.651	-27.2853													410.292	-24.4824	409.394	-21.6338
																			385.097	-22.925	380.94	-25.7702					356.559	-28.442	404.525	-26.9345													415.177	-25.0386	414.268	-22.0965
																			389.972	-22.441	385.824	-24.7001					361.444	-28.4373	409.399	-26.7122													420.061	-25.6248	419.142	-24.0948
																			394.846	-22.7025	390.708	-23.7053					366.328	-28.3819	414.272	-26.6949													424.946	-26.9064	424.016	-25.8682
																			399.721	-23.7168	395.591	-24.1575					371.212	-28.3535	419.146	-26.5214													429.83	-26.6716	428.889	-26.8439
																			404.596	-25.5213	400.475	-24.7869					376.097	-28.2704	424.02	-26.2486													434.714	-26.5798	433.763	-27.6026
																			409.47	-26.8298	405.359	-26.1664					380.981	-27.9268	428.894	-26.3792													439.599	-27.4594	438.637	-27.3857
																			414.345	-26.8675	410.243	-26.508					385.866	-27.5888	433.768	-26.5209													444.483	-27.7774	443.511	-27.301
																			419.22	-26.7868	415.127	-26.3035					390.75	-27.264	438.641	-26.51													449.368	-27.2455	448.385	-27.9172
																			424.094	-26.6108	420.011	-26.3957					395.634	-26.6187	443.515	-26.4561													454.252	-27.2175	453.258	-27.8337
																			428.969	-26.7974	424.894	-26.9076					400.519	-26.446	448.389	-26.4141													459.137	-27.535	458.132	-27.5524
																			433.844	-27.4663	429.778	-27.8129					405.403	-26.4258	453.263	-26.4999													464.021	-27.9153	463.006	-27.9823
																			438.718	-28.1297	434.662	-27.912					410.288	-26.4895	458.137	-26.2882													468.906	-27.7749	467.88	-28.3349
																			443.593	-28.4281	439.546	-28.4599					415.172	-26.2265	463.01	-26.0826													473.79	-27.7921	472.753	-28.4145
																			448.467	-28.2633	444.43	-28.5407					420.056	-25.8952	467.884	-26.1686													478.674	-27.9837	477.627	-28.1944
																			453.342	-28.1802	449.314	-28.7146					424.941	-25.8066	472.758	-26.8174													483.559	-28.5948	482.501	-28.6747
																			458.217	-28.2805	454.198	-28.9056					429.825	-25.5457	477.632	-27.4838													488.443	-27.9354	487.374	-28.7451
																			463.091	-27.8621	459.081	-28.8589					434.709	-25.4525	482.506	-27.8659													493.328	-28.8487	492.248	-28.8286
																			467.966	-27.2536	463.965	-29.0327					439.594	-25.4413	487.379	-28.1855													498.212	-29.4946	497.122	-29.0946
																			472.841	-27.0565	468.849	-29.4328					444.478	-25.3733	492.253	-28.3249													503.097	-29.4784	501.996	-29.1766
																			477.715	-27.1671	473.733	-29.4379					449.363	-25.3214	497.127	-28.4333													507.981	-28.0662	506.869	-28.9476
																			482.59	-27.3587	478.617	-29.1213					454.247	-25.3156	502.001	-28.9871													512.865	-27.9619	511.743	-28.6461
																			487.465	-26.8199	483.501	-29.0654					459.131	-25.3429	506.875	-29.3915													517.75	-29.1237	516.617	-28.2257
																			492.339	-26.2646	488.385	-29.1112					464.016	-25.4422	511.748	-29.6259													522.634	-29.3514	521.491	-27.7541
																			497.214	-25.8059	493.268	-28.5502					468.9	-25.3996	516.622	-29.8785													527.519	-29.0003	526.364	-27.361
																			502.089	-24.6498	498.152	-27.5717					473.784	-25.0965	521.496	-30.1597													532.403	-28.1897	531.238	-26.4069
																			506.963	-23.3593	503.036	-27.0161					478.669	-24.4582	526.37	-30.5121													537.288	-27.184	536.112	-25.2608
																			511.838	-22.6332	507.92	-26.9224					483.553	-24.1727	531.244	-30.4604													542.172	-27.1008	540.986	-23.5643
																			516.712	-22.7577	512.804	-27.1373					488.438	-24.3546	536.117	-30.6155													547.057	-26.636	545.859	-20.329
																			521.587	-23.7863	517.688	-27.91					493.322	-24.8379	540.991	-30.7464													551.941	-24.4456	550.733	-18.3701
																			526.462	-25.2209	522.571	-28.6576					498.206	-25.9731	545.865	-31.0183													556.825	-21.4038	555.607	-14.9244
																			531.336	-24.8708	527.455	-27.9169					503.091	-27.1068	550.739	-31.3182													561.71	-18.4706	560.481	-11.7852
																			536.211	-24.6217	532.339	-27.4531					507.975	-27.4603	555.612	-31.2948													566.594	-14.7986	565.354	-9.7876
																			541.086	-24.5751	537.223	-27.3861					512.859	-27.8616	560.486	-31.1339													571.479	-12.1095	570.228	-7.32012
																			545.96	-24.2766	542.107	-27.1493					517.744	-28.1308	565.36	-31.0195													576.363	-9.77918	575.102	-6.27513
																			550.835	-23.8029	546.991	-27.2273					522.628	-28.4737	570.234	-30.9216													581.247	-8.80805	579.976	-4.4345
																			555.71	-23.4887	551.875	-27.0466					527.513	-28.7756	575.108	-30.7156													586.132	-6.76608	584.849	-3.0588
																			560.584	-23.4626	556.758	-26.7296					532.397	-28.8677	579.981	-30.5218													591.016	-5.34772	589.723	-2.26819
																			565.459	-23.416	561.642	-26.9738					537.281	-28.9869	584.855	-30.2922													595.901	-3.97101	594.597	-1.8147
																			570.334	-23.293	566.526	-26.4428					542.166	-29.1332	589.729	-30.0129													600.785	-2.03216	599.471	-1.53202
																			575.208	-22.9026	571.41	-25.4552					547.05	-29.2053	594.603	-29.8956													605.67	-1.61448	604.344	-1.60141
																			580.083	-22.9161	576.294	-25.2278					551.934	-29.2327	599.477	-29.6529													610.554	-1.38555	609.218	-0.97574
																			584.958	-22.9457	581.178	-24.9312					556.819	-29.2461	604.35	-29.276													615.438	-1.49699	614.092	-0.35665
																			589.832	-22.7149	586.061	-24.286					561.703	-29.2288	609.224	-28.9021													620.323	-1.62492	618.966	-0.00255
																			594.707	-22.6714	590.945	-23.6226					566.587	-29.256	614.098	-28.6966													625.207	-1.87417	623.839	-0.32908
																			599.582	-22.4937	595.829	-23.4374					571.472	-29.3655	618.972	-28.3952													630.092	-2.18976	628.713	-1.08341
																			604.456	-22.3355	600.713	-23.6549					576.356	-29.2202	623.846	-27.0339													634.976	-2.75739	633.587	-1.71572
																			609.331	-22.2755	605.597	-23.4118					581.241	-28.6921	628.719	-25.0031													639.861	-2.13457	638.461	-2.01617
																			614.205	-22.3388	610.481	-23.3645					586.125	-28.514	633.593	-22.5515													644.745	-2.08904	643.334	-2.07183
																			619.08	-22.2977	615.365	-23.4221					591.009	-28.3904	638.467	-19.8591													649.63	-1.39316	648.208	-2.53425
																			623.955	-22.2086	620.248	-23.1096					595.894	-27.9605	643.341	-17.3553													654.514	-1.51224	653.082	-2.67669
																			628.829	-22.3716	625.132	-22.2431					600.778	-27.8498	648.215	-15.409													659.398	-1.88262	657.956	-2.41261
																			633.704	-22.3655	630.016	-21.1734					605.663	-27.5268	653.088	-14.2482													664.283	-1.2858	662.829	-2.11431
																			638.579	-22.3118	634.9	-20.8168					610.547	-27.2934	657.962	-13.0281													669.167	-1.09941	667.703	-1.7852
																			643.453	-22.2372	639.784	-21.2298					615.431	-27.1218	662.836	-11.1289													674.052	-0.85589	672.577	-1.84642
																			648.328	-21.1602	644.668	-20.0026					620.316	-26.8855	667.71	-9.4672													678.936	-0.44628	677.451	-1.75558
																			653.203	-19.1567	649.551	-18.6232					625.2	-26.5235	672.583	-7.42882													683.821	-0.62238	682.324	-1.68961
																			658.077	-17.1359	654.435	-16.5806					630.084	-26.3079	677.457	-5.42649													688.705	-0.6746	687.198	-1.27778
																			662.952	-15.5441	659.319	-14.2465					634.969	-26.1647	682.331	-4.03262													693.589	-0.13372	692.072	-0.91579
																			667.827	-14.1287	664.203	-13.1265					639.853	-26.0036	687.205	-3.17978													698.474	-0.05339	696.945	-0.94588
																			672.701	-12.9046	669.087	-11.6641					644.737	-25.1998	692.079	-2.67302													703.358	-0.47791	701.819	-0.83464
																			677.576	-11.7224	673.971	-10.0221					649.622	-23.4624	696.952	-2.76878													708.243	-0.62315	706.693	-0.72709
																			682.451	-10.9116	678.854	-8.75528					654.506	-21.9091	701.826	-2.27224													713.127	-0.83303	711.567	-0.50156
																			687.325	-9.86732	683.738	-7.37773					659.391	-19.2849	706.7	-1.67292													718.012	-0.65844	716.44	-0.29816
																			692.2	-9.03556	688.622	-5.85277					664.275	-17.5203	711.574	-1.68767													722.896	-0.96229	721.314	-0.37526
																			697.074	-8.10977	693.506	-4.31751					669.159	-15.3707	716.448	-1.86316													727.78	-0.74193	726.188	-1.14712
																			701.949	-6.8324	698.39	-3.13183					674.044	-13.5594	721.321	-1.93062													732.665	-0.66306	731.062	-0.7587
																			706.824	-5.59369	703.274	-1.9978					678.928	-11.9779	726.195	-2.08387													737.549	-1.12758	735.935	-0.1641
																			711.698	-4.26739	708.158	-1.75639					683.812	-10.1707	731.069	-2.52723													742.434	-1.04351	740.809	-0.00361
																			716.573	-3.23994	713.041	-0.98816					688.697	-8.77924	735.943	-2.80204													747.318	-1.11064	745.683	-0.59647
																			721.448	-2.38466	717.925	-0.45168					693.581	-7.66427	740.817	-3.10451													752.203	-1.10351	750.557	-1.12481
																			726.322	-2.37396	722.809	-0.4323					698.466	-6.57931	745.69	-3.00799													757.087	-1.22139	755.43	-1.46152
																			731.197	-2.30902	727.693	-0.5636					703.35	-5.61185	750.564	-2.81632													761.971	-0.15499	760.304	-1.70282
																			736.072	-2.107	732.577	-0.71358					708.234	-4.96252	755.438	-3.08781													766.856	-0.48929	765.178	-1.7864
																			740.946	-2.21751	737.461	-0.59792					713.119	-4.45429	760.312	-2.90771													771.74	-0.84615	770.052	-2.08657
																			745.821	-2.75001	742.344	-0.41596					718.003	-4.28443	765.186	-2.60191													776.625	-0.54967	774.925	-2.24349
																			750.696	-3.29582	747.228	-0.46298					722.887	-4.0642	770.059	-2.65777													781.509	-0.62584	779.799	-2.29315
																			755.57	-3.79421	752.112	-0.5232					727.772	-3.36663	774.933	-3.05128													786.394	-0.82084	784.673	-2.10755
																			760.445	-3.9856	756.996	-0.34542					732.656	-2.79094	779.807	-2.64836													791.278	-0.56171	789.547	-2.11392
																			765.319	-3.6174	761.88	-0.00719					737.541	-2.31389	784.681	-1.56188													796.163	-0.27961	794.42	-1.31807
																			770.194	-3.37897	766.764	0.45211					742.425	-1.97789	789.554	-1.00313													801.047	-0.35527	799.294	-1.8425
																			775.069	-3.08233	771.648	0.02332					747.309	-1.46927	794.428	-1.75304													805.931	-0.63595	804.168	-1.77832
																			779.943	-2.1245	776.531	-0.25275					752.194	-1.10609	799.302	-2.27909													810.816	-1.36294	809.042	-1.78197
																			784.818	-1.75662	781.415	0.14477					757.078	-1.23463	804.176	-2.13105													815.7	-1.78964	813.915	-2.05934
																			789.693	-2.24799	786.299	0.47103					761.962	-1.48916	809.05	-1.92851													820.585	-2.06352	818.789	-2.49657
																			794.567	-3.11959	791.183	0.75362					766.847	-1.35949	813.923	-2.39501													825.469	-2.35537	823.663	-2.4736
																			799.442	-2.82352	796.067	0.84484					771.731	-1.21108	818.797	-2.78701													830.354	-2.32081	828.537	-2.19421
																			804.317	-2.68369	800.951	0.4449					776.616	-0.88158	823.671	-2.96913													835.238	-2.93797	833.41	-2.6479
																			809.191	-3.66791	805.834	0.66257					781.5	-0.23892	828.545	-3.3456													840.122	-3.32191	838.284	-2.45633
																			814.066	-3.65039	810.718	0.49403					786.384	0.03383	833.419	-3.4637													845.007	-3.58616	843.158	-2.39308
																			818.941	-3.61927	815.602	0.8172					791.269	-0.05581	838.293	-3.07652													849.891	-3.79674	848.032	-2.13916
																			823.815	-4.34136	820.486	0.72685					796.153	-0.11986	843.166	-2.78255													854.776	-4.40566	852.905	-2.24971
																			828.69	-4.55596	825.37	0.30708					801.037	0.16182	848.04	-3.01599													859.66	-4.10634	857.779	-2.65396
																			833.564	-4.91581	830.254	0.01018					805.922	1.11196	852.914	-3.25883													864.545	-4.4246	862.653	-2.70345
																			838.439	-4.92574	835.138	0.13608					810.806	1.95661	857.788	-3.44685													869.429	-4.19692	867.527	-2.73412
																			843.314	-4.87095	840.021	0.17337					815.691	2.21592	862.661	-3.93698													874.313	-4.33613	872.4	-2.3169
																			848.188	-4.75124	844.905	-0.06243					820.575	2.06054	867.535	-4.28276													879.198	-4.00495	877.274	-3.13413
																			853.063	-4.88901	849.789	-0.84119					825.459	1.77865	872.409	-4.20561													884.082	-3.72541	882.148	-3.37909
																			857.938	-5.12134	854.673	-1.16332					830.344	0.92707	877.283	-3.89019													888.967	-2.38739	887.021	-3.15437
																			862.812	-5.03002	859.557	-1.23351					835.228	0.16457	882.157	-3.40543													893.851	-1.61068	891.895	-2.92339
																			867.687	-4.74698	864.441	-1.48086					840.112	-0.05026	887.03	-3.23549													898.736	-1.95612	896.769	-2.81447
																			872.562	-4.70701	869.324	-2.30876					844.997	-0.22592	891.904	-3.58367													903.62	-2.12663	901.643	-2.08656
																			877.436	-4.59876	874.208	-3.08106					849.881	-0.97301	896.778	-4.03735													908.505	-2.90529	906.516	-2.14065
																			882.311	-4.88889	879.092	-3.58146					854.766	-1.49042	901.652	-4.27902													913.389	-3.04206	911.39	-2.65992
																			887.186	-4.91365	883.976	-4.47459					859.65	-2.07036	906.526	-4.50257													918.273	-3.51078	916.264	-2.44523
																			892.06	-4.89898	888.86	-6.00568					864.534	-2.72505	911.399	-4.32583													923.158	-3.82782	921.138	-3.08731
																			896.935	-5.03934	893.744	-6.60421					869.419	-2.72171	916.273	-4.11755													928.042	-4.14996	926.011	-3.03071
																			901.81	-5.21947	898.627	-5.58348					874.303	-2.46269	921.147	-4.12894													932.927	-4.10957	930.885	-2.82931
																			906.684	-5.35903	903.511	-4.1739					879.187	-2.58877	926.021	-4.20917													937.811	-4.09434	935.759	-3.1444
																			911.559	-5.37163	908.395	-5.22317					884.072	-3.14603	930.894	-3.9681													942.696	-4.17158	940.633	-3.56169
																			916.433	-5.30061	913.279	-4.977					888.956	-3.87562	935.768	-3.62587													947.58	-4.83103	945.506	-3.51844
																			921.308	-5.03753	918.163	-4.83121					893.841	-4.39392	940.642	-4.20067													952.464	-4.66465	950.38	-2.94851
																			926.183	-4.21355	923.047	-4.59868					898.725	-4.729	945.516	-4.8997													957.349	-4.22089	955.254	-2.72659
																			931.058	-3.90296	927.931	-4.47394					903.609	-5.33137	950.39	-4.87166													962.233	-4.20727	960.128	-2.84067
																			935.932	-3.82532	932.814	-4.01827					908.494	-5.37205	955.264	-4.44044													967.118	-4.12222	965.001	-2.76409
																			940.807	-3.91889	937.698	-3.06033					913.378	-5.2171	960.137	-4.58006													972.002	-3.77987	969.875	-2.2334
																			945.681	-3.92276	942.582	-2.85397					918.262	-5.74889	965.011	-3.94121													976.886	-3.57728	974.749	-2.36436
																			950.556	-3.75216	947.466	-2.57558					923.147	-5.97568	969.885	-4.0558													981.771	-3.77967	979.623	-2.62579
																			955.431	-3.34753	952.35	-2.03334					928.031	-5.54367	974.759	-4.82225													986.655	-4.2359	984.496	-2.7412
																			960.305	-2.89621	957.234	-1.81303					932.915	-5.15634	979.633	-4.88799													991.54	-4.68474	989.37	-3.27072
																			965.18	-2.53461	962.117	-1.97007					937.8	-5.07139	984.506	-4.27778													996.424	-4.63545	994.244	-3.82685
																			970.055	-2.38489	967.001	-1.91325					942.684	-5.13532	989.38	-4.36963													1001.31	-4.51912	999.118	-4.69159
																			974.929	-2.06764	971.885	-1.14263					947.569	-5.48925	994.254	-4.20078													1006.19	-5.00231	1003.99	-4.82762
																			979.804	-1.9179	976.769	-0.70777					952.453	-5.22968	999.128	-3.78779													1011.08	-5.26893	1008.87	-5.11661
																			984.679	-1.54095	981.653	-0.3901					957.337	-4.71143	1004	-3.08354													1015.96	-5.38333	1013.74	-5.78459
																			989.553	-1.30073	986.537	-0.01604					962.222	-4.19199	1008.88	-1.97558													1020.85	-5.34027	1018.61	-6.42798
																			994.428	-1.18853	991.42	0.0053					967.106	-3.82016	1013.75	-1.32192													1025.73	-5.17115	--	--
																			999.303	-1.18147	996.304	0.11623					971.99	-3.28746	1018.62	-0.79943													1030.62	-5.64773	--	--
																			1004.18	-1.09801	1001.19	0.41912					976.875	-2.7952	1023.5	-0.48176													1035.5	-5.5015	--	--
																			1009.05	-0.99008	1006.07	0.45977					981.759	-2.57206	1028.37	-0.77475													1040.38	-5.47559	--	--
																			1013.93	-0.91176	1010.96	0.67135					986.644	-2.78465	1033.24	-1.27274
																			1018.8	-0.92418	1015.84	0.60262					991.528	-2.02697	1038.12	-1.48196
																			1023.68	-0.92288	1020.72	1.06194					996.412	-1.75879	1042.99	-1.43533
																			1028.55	-1.38581	1025.61	1.26391					1001.3	-0.64829	1047.87	0.0606
																			1033.42	-1.26991	1030.49	1.22939					1006.18	-0.45936	1052.74	1.32591
																			1038.3	-1.36854	1035.38	1.29364					1011.07	0.05824	1057.61	1.83775
																			1043.17	-1.47495	1040.26	1.66798					1015.95	0.41557	--	--
																			1048.05	-1.35363	1045.14	2.12203					1020.83	1.17934	--	--
																			1052.92	-1.2736	--	--					1025.72	2.27512	--	--
																			1057.8	-1.31231	--	--					1030.6	2.72854	--	--
																			1062.67	-1.21821	--	--					1035.49	2.24679	--	--
																			1067.55	-1.21874	--	--					1040.37	1.54794	--	--
																			1072.42	-1.24778	--	--					1045.26	1.01655	--	--
																											1050.14	0.66275	--	--
																											1055.02	0.58808	--	--
																											1059.91	0.50127	--	--
																											1064.79	-0.17863	--	--
																											1069.68	-1.01474	--	--
																											1074.56	-1.76085	--	--
																											1079.45	-2.13682	--	--
																											1084.33	-2.41531	--	--
																											1089.22	-2.4841	--	--

## Sheet: Fig. 4d
Figure 4d
tRIE (s)	Dhole (nm)	Dhole SD (nm)				tRIE (s)	SVR (nm-1)
160	460.92	3				160	0.82399
185	451.037	4				185	0.75374
250	429.632	8				250	0.66053
300	404	2				300	0.5787
450	350	5				450	0.50352
600	297	6				600	0.46425
		(n = 10)
	Equation	y = a + b*x				Model	ExpDec1
	Plot	D\-(hole)				Equation	y = A1*exp(-x/t1) + y0
	Weight	No Weighting				Plot	SVR
	Intercept	520.28268 ± 2.57421				y0	0.4486 ± 0.01491
	Slope	-0.37486 ± 0.00716				A1	1.12561 ± 0.12348
	Residual Sum of Squares	29.6226				t1	144.48927 ± 16.27671
	Pearson's r	-0.99927				Reduced Chi-Sqr	0.000125428
	R-Square (COD)	0.99854				R-Square (COD)	0.99624
	Adj. R-Square	0.99818				Adj. R-Square	0.99373

[truncated: 51 more sheets: Fig. 4e, Fig. 4f, Fig. 4g, Fig. 5a, Fig. 5b, Fig. 5c, Fig. 6a, Fig. 6b, Fig. 6c, Fig. 6d, Fig. 7a, Fig. 7b, Fig. 7c, Fig. 7d, Fig. 7e, Fig. 7f, Suppl. Fig. 1 , Suppl. Fig. 2 , Suppl. Fig. 4, Suppl. Fig. 6 …]
